# Supplementary material for: High CD8+tumor-infiltrating lymphocytes indicate severe exhaustion and poor prognosis in angioimmunoblastic T-cell lymphoma
Source: Front Immunol. 2023 Sep 15;14:1228004. doi: 10.3389/fimmu.2023.1228004 (PMC10540231; doi:10.3389/fimmu.2023.1228004)
Supplement: Supplementary file 8 [file DataSheet_2.xlsx]

## Sheet: Sheet1
Gene	AITL_1	AITL_2	AITL_3	AITL_4	AITL_5	AITL_6	AITL_7	AITL_8	AITL_9	AITL_10	AITL_11	AITL_12	AITL_13	AITL_14	AITL_15	AITL_16	AITL_17	AITL_18	AITL_19	AITL_20
A1BG	2.34887	2.48569	4.60399	6.22189	4.18071	3.59231	3.04195	3.99634	3.36457	4.79782	3.05025	3.88338	3.44129	2.81998	2.51758	4.96209	9.66998	3.49973	5.9334	5.55695
A1CF	0.0441361	0.053052	0.0435661	0.0845259	0.0750111	0.0617343	0.0497237	0.0678023	0.0592395	0.0679221	0.0533081	0.0660773	0.0533547	0.0718448	0.0580833	0.111321	0.0516519	0.0469771	0.0730004	0.0684182
A2M	18.3694	15.4216	33.1215	11.9788	26.2707	27.4275	20.0369	11.1031	21.2036	27.8669	19.8541	18.7089	7.38558	32.4383	14.5807	17.1313	28.129	16.773	7.6807	7.31371
A2ML1	0.53241	0.618001	0.535317	1.13395	0.871823	0.671806	0.65101	0.864332	0.652656	0.741978	0.524073	0.909732	1.1659	0.631337	0.501627	1.03825	1.40702	0.706144	0.563813	1.02451
A2MP1	1.50541	0.99009	2.47126	3.15264	5.2944	4.03678	2.44585	0.73337	2.16413	4.62069	1.17578	1.24922	0.461795	2.32877	1.07496	3.46347	2.99466	1.76475	0.494974	0.884855
A3GALT2	0.0518585	0.063029	0	0.109918	0.354139	0	0.093643	0	0.105344	0.183172	0.0518195	0	0.124614	0	0.141551	0.109667	0.520104	0.224162	0	0.0630845
A4GALT	0.986419	1.49391	2.46961	0.643243	0.806599	2.11578	2.20575	1.11077	2.42386	1.9049	1.52441	2.59418	1.95619	1.53187	1.87139	1.02232	7.38755	2.53413	1.3986	2.7024
A4GNT	0.682261	0.326168	0	0	0.207216	0.269097	0.150705	0.351663	0.281901	0.327531	0.16695	0.137066	0.200614	0.180363	0.0507199	0	0.0850464	0.277559	0.311844	0.128809
AAAS	1.79203	1.80543	2.00328	2.12178	2.05909	2.80019	2.6218	2.10723	1.90425	3.64741	1.5774	2.54162	1.72086	1.72526	1.55903	2.31719	2.86716	1.8967	2.38387	2.11066
AACS	3.25563	3.79805	5.79314	8.73038	8.46145	4.18923	4.59322	6.15423	5.88388	6.35264	4.25003	6.24972	5.74602	5.27434	3.79687	6.78786	10.3969	4.87229	7.07486	7.10709
AACSP1	0.88871	1.16263	2.05918	1.81391	2.36428	1.74358	1.07305	1.73294	0.912383	1.24252	1.29537	0.927697	1.46291	1.91301	1.43459	1.82357	0.962243	1.22189	1.05418	1.37425
AADAC	0	0	0	0.052538	0.146583	0	0.144328	0.297885	0.231516	0	0	0.389425	0	0.130645	0.110233	0	0.278399	0	0.06782	0.0351716
AADACL2	0	0	0.150515	0.0292921	0.0163153	0	0.0152412	0.0425924	0	0.0306908	0	0.0423023	0	0.0182251	0	0	0.0635475	0.0264624	0	0
AADACL3	0.070208	0.202316	0.366106	0.170979	0.251393	0.071323	0.209568	0.124192	0.148324	0.215737	0.171167	0.196277	0.146858	0.264599	0.21185	0.271477	0.69208	0.113605	0.368619	0.246777
AADACL4	0	0	0.376762	0.109982	0	0.0611711	0.0571805	0	0	0.0745634	0.0633344	0	0	0	0.0577148	0.133984	0	0.118645	0	0.221645
AADAT	0.240275	0.110224	0.341962	0.27121	0.641749	0.301504	0.246014	0.347037	0.274041	0.333158	0.172321	0.593745	0.214786	0.124258	0.186701	0.288285	0.217369	0.162883	0.137438	0.19179
AAED1	4.69789	3.44574	3.68511	3.31419	3.54929	1.81202	1.75417	1.65663	2.35422	2.27303	2.53694	4.17736	2.52991	3.07867	3.6495	2.63078	3.00867	3.0013	2.39659	1.71116
AAGAB	6.43073	8.7531	8.0363	5.97406	7.94204	5.26318	7.00654	5.74083	7.4215	7.70684	6.35278	6.52688	8.59563	8.15566	5.75844	8.53757	4.41214	6.05716	6.91653	4.91876
AAK1	5.38874	6.6079	8.65823	10.2491	12.2117	9.68015	7.62473	9.628	6.66344	8.16789	6.31245	8.6742	9.6096	9.399	6.60789	7.7091	8.45122	8.6422	9.54888	7.31569
AAMDC	3.12509	3.77423	6.16428	7.05917	4.76016	3.20691	5.06188	4.52287	3.85044	4.65232	3.70856	4.52789	5.06281	4.03038	3.27338	5.90107	5.73294	4.34747	6.27647	5.20001
AAMP	2.82207	4.75502	1.66762	1.94935	2.46835	3.2965	3.88151	2.46801	3.48625	4.60673	2.98498	3.16424	3.29074	2.01743	3.208	2.54985	3.49849	3.6809	3.57615	5.47449
AANAT	1.26365	4.28107	1.73136	1.79458	1.57657	2.70751	2.0414	1.4684	0.910516	1.41105	1.06257	0.87156	1.33549	0.964135	1.7461	1.85529	5.92263	2.61113	3.13745	8.2124
AAR2	4.7128	5.20682	4.54975	5.99425	6.07844	3.9391	6.75757	4.90155	4.84579	7.61011	4.27093	6.05677	5.51716	4.79587	4.79501	6.15243	6.30669	7.25312	7.9778	7.71396
AARD	0.785705	0.75814	1.88135	2.31083	1.88102	1.46279	1.54543	0.937795	0.92165	1.46265	0.721715	1.18572	1.27035	1.0818	0.545835	1.51293	0.942299	0.900118	2.30004	0.60026
AARS	5.57176	5.08891	6.38586	6.02417	6.24754	6.07709	8.65973	6.08082	7.21122	10.6584	6.75873	7.1317	6.53989	4.51086	5.92216	7.10854	6.58697	6.64622	6.72119	7.83838
AARS2	3.41917	4.19283	6.11085	5.86914	4.98965	6.90871	6.11158	6.0637	6.7397	10.3847	4.41624	6.94057	4.90942	5.14839	4.65205	6.57328	12.2699	6.62075	5.50309	9.36911
AARSD1	0.852756	1.53811	1.36365	3.41211	2.45873	2.0456	2.09655	1.60545	2.14048	2.93727	1.74122	2.41761	1.49196	1.6121	1.40834	2.86741	2.38445	1.78741	1.85167	2.43604
AASDH	0.578854	0.779568	1.15344	2.16478	1.29114	0.849661	1.05056	0.899057	1.05663	1.3318	0.754896	1.63219	1.3527	1.03477	0.9005	1.41324	0.658045	0.738774	0.970168	0.59134
AASDHPPT	3.52906	5.09714	4.2011	5.06598	6.49454	3.33568	4.5313	2.72728	4.4122	4.27366	4.50468	4.95421	5.41726	4.68142	3.44888	6.07005	2.52799	4.47832	3.36998	2.37977
AASS	0.747529	0.549222	2.39445	0.733118	0.704606	1.12159	0.796463	1.08314	2.01288	1.07476	0.994023	2.06427	0.560806	1.01403	1.11102	1.41459	1.90554	1.13735	0.611706	0.634859
AATF	4.39595	6.34506	5.10371	6.40046	6.07362	7.78837	6.65455	6.62863	5.38615	8.45316	4.31557	6.55156	7.29878	5.29968	5.27482	6.67488	7.12723	6.01071	7.63515	7.08563
AATK	0.293257	0.268378	0.110065	0.183338	0.102411	0.0723998	0.228499	0.20873	0.178882	0.163793	0.0211308	0.266769	0.153837	0.0646991	0.243391	0.267125	2.05831	0.168412	0.836364	0.363911
AB019438.66	0	0	0	0	0	0	0	0	0	0	0	0	0	0	0	0	0	0	0	0
AB019441.29	0	0	0.42086	0	0	0.0913174	0	0	0.0982657	0.226265	0.192451	0	0	0.10318	0.0873238	0	0	0	0.327536	0
ABAT	2.47412	1.80076	2.54172	4.06017	2.72563	2.56884	2.51568	3.23861	1.99275	2.84519	2.0473	2.30163	2.70979	2.4057	1.58337	3.73284	3.81148	2.39042	3.0879	2.98611
ABC12-47043100G14.2	0	0	0	0	0	0	0	0	0	0	0	0	0	0	0	0	0	0	0	0
ABC7-42389800N19.1	1.66339	2.02851	1.20548	4.35396	2.56638	7.03038	3.46117	3.38315	5.39718	7.75511	3.28158	6.15049	2.23922	3.01216	4.10109	2.75103	2.99444	2.24359	1.82023	4.46547
ABC7-43041300I9.1	0	0	2.41909	0	0	0.716894	0	0	0.44522	1.06838	0	0	0.527909	0	0	0	0	0	0	0
ABCA1	0.139902	0.266064	0.555256	0.803249	0.254083	0.326997	0.639966	0.340926	0.423203	0.514303	0.4831	0.505012	0.184195	0.382699	0.334637	1.20455	25.7075	18.4898	14.7712	24.524
ABCA10	0.134204	0.0964238	0.385712	0.554634	0.217684	0.361791	0.248302	0.46642	0.661412	0.233622	0.305488	0.937138	0.141908	0.26085	0.712914	0.400914	0.214651	0.630235	0.305285	0.317768
ABCA11P	0.119038	0.0552901	0	0.252448	0.669942	0.11507	0.169677	0.00556443	0.135347	0.257266	0.253746	0.11357	0.0893227	0.0471637	0.0886294	0.175763	1.21632	0.480836	0.679244	0.705995
ABCA12	0.258003	0.178792	0.378426	0.431877	0.271442	0.199704	0.137643	0.25962	0.167761	0.227207	0.22005	0.216009	0.647504	0.162663	0.160162	0.258739	0	0.251081	0.0683042	0.0970213
ABCA13	0.569889	1.12246	1.79779	1.01488	1.2655	0.755341	1.03078	0.555031	1.09131	1.28591	0.75552	1.57041	1.55988	0.930482	0.344667	1.69699	0.405229	0.183872	0.346997	0.355425
ABCA17P	22.4305	45.9426	15.9171	7.42227	9.52948	22.2457	6.81466	9.6796	28.8925	11.5424	18.2751	14.9434	25.4031	15.6964	28.7992	12.0136	3.93044	0.808193	1.68235	1.30313
ABCA2	0.482759	0.783687	0.676266	1.11934	1.0156	2.67092	1.09873	1.23875	0.906366	1.4348	1.02484	1.02835	1.05964	0.895448	0.654187	1.16388	7.04314	1.62416	2.10554	5.15626
ABCA3	1.00833	0.54677	1.41986	1.7369	0.955699	0.594093	1.52732	1.34418	1.13656	1.1922	1.31017	1.6892	0.584499	1.02425	0.907417	2.12059	3.47661	1.50181	0.756074	1.19666
ABCA4	0.0278609	0.0260884	0.0227719	0.111423	0.00632557	0.022217	0.0479802	0.00966622	0.0295991	0.115459	0.170534	0.0188529	0.022744	0.0294642	0.0170536	0.725463	0.0226623	0.0756093	0.136071	0.0507659
ABCA5	2.53703	1.3216	2.75799	6.93495	5.04923	2.6152	2.21638	3.81732	2.66057	2.5112	2.01909	3.3554	2.72516	2.34692	1.98288	5.96844	3.44455	3.06903	3.98055	3.46582
ABCA6	1.72453	1.16511	2.71895	2.44884	4.27172	3.48553	2.66937	2.90791	7.12276	2.18248	2.69026	5.0302	1.0231	3.04529	3.06737	3.47939	4.42772	1.86857	1.52234	1.52589
ABCA7	1.30843	1.73556	2.56927	5.63579	2.25698	3.08966	2.46054	2.47056	1.69624	4.66673	2.85249	2.18045	1.65602	2.03369	1.55067	2.70513	4.76768	3.08255	3.67478	6.08466
ABCA8	0.260633	0.10085	0.959384	0.709485	0.287699	0.226821	0.163624	0.657171	0.903124	0.691632	0.50225	2.77848	0.291957	0.439607	0.30362	0.621043	0.770475	0.879662	0.349935	0.677623
ABCA9	4.64907	3.75206	7.42285	5.35941	5.77846	5.76983	2.79637	5.59873	5.62481	4.28918	5.17848	6.14344	3.63266	6.10235	8.12088	4.06066	5.03639	5.08969	5.11432	5.64249
ABCB1	0.205091	0.692394	0.4014	0.619677	0.322348	0.690199	0.656833	0.285006	0.435624	0.46309	1.00846	0.675131	0.372748	0.577974	0.654712	0.672276	0.65629	1.30307	0.63966	0.895543
ABCB10	4.1417	4.51057	4.76862	5.64984	6.06887	4.19241	6.1178	3.39739	5.08666	6.24386	2.65597	4.9677	3.11887	3.47347	4.10019	5.80834	3.70784	5.82936	5.23247	5.73912
ABCB10P1	0	0	0	0	0	0	0	0.112159	0	0	0	0	0	0	0	0	0	0	0	0
ABCB10P3	0	0	0	0	0	0	0	0	0	0	0	0	0	0	0	0	0	0	0	0
ABCB10P4	0	0	0	0	0	0	0	0	0	0	0	0	0	1.51988e-08	0	0	0	0	0	0
ABCB11	0.00460457	0.0273768	0.0587968	0.153216	0.0970677	0.0504993	0.11118	0.0494567	0.0753927	0.0661139	0.0129738	0.0961713	0.0077914	0.038617	0.387258	0.00685863	0.0674697	0.297707	0	0.0459492
ABCB4	0.211947	0.428342	0.465744	1.07993	0.553247	0.30154	0.909485	0.677694	0.293731	0.749118	1.51908	0.547245	0.242167	0.578504	0.969483	3.41617	0.400334	0.862588	1.02927	1.63553
ABCB5	0.655852	0.376897	0.423495	0.828552	0.838422	0.318762	0.352216	0.457623	0.423638	0.446985	0.315226	0.488037	0.527779	0.549121	0.302883	0.557545	0.618203	0.456776	1.13729	0.423063
ABCB6	0.2797	0.287188	0.684063	0.729607	0.466507	0.40714	0.755847	0.414752	0.760298	1.10457	0.489405	0.848534	0.468601	0.350551	0.34939	0.680914	1.03299	0.562027	0.631049	0.50051
ABCB7	1.3326	1.5023	1.72169	2.25283	2.23812	1.56317	1.93054	2.1645	1.88321	2.18642	2.0926	1.83343	1.68912	2.06208	1.99795	3.11681	1.04931	1.90209	1.30849	1.6954
ABCB8	1.18597	1.61345	2.08359	3.17977	2.2366	2.42997	2.06887	1.859	1.69741	3.06391	1.70339	1.75296	1.91669	1.82892	1.39882	2.4172	4.58137	2.1621	2.65946	3.82163
ABCB9	0.546077	0.810602	1.31075	1.68577	1.05623	0.977123	0.831338	1.0411	0.847736	1.18419	0.836205	0.968598	0.836067	0.726439	0.735991	1.0876	2.18568	0.841843	1.2837	1.16123
ABCC1	6.12938	4.21399	5.85116	10.7595	7.92696	5.27039	8.89903	5.89928	6.40245	10.4575	5.43841	9.0738	7.14321	5.46613	4.70943	6.52815	12.4382	10.8321	7.59395	12.8371
ABCC10	2.53918	3.64744	5.45274	8.23275	4.73636	6.491	5.62263	4.36355	5.56129	7.90194	3.63884	6.68175	3.48965	3.85068	3.20765	6.48889	14.4714	4.58907	7.09313	9.3839
ABCC11	0.259551	0.312722	0.0615836	0.376432	0.24726	0.333579	0.378165	0.122362	0.22391	0.255593	0.139815	0.112363	0.192125	0.10225	0.152861	0.272604	1.22227	0.391572	0.740393	0.423111
ABCC12	0.00141246	0.0016759	0	0	0	0.00167404	0.0351118	0	0	0.0167497	0.00598211	0.0614411	0.00719093	0.00277341	0.0117409	0.0238091	0.00769185	0.00376504	0.0394698	0.00712917
ABCC13	0.243805	0.33045	0.48762	0.449802	0.481852	0.447422	0.248342	0.389151	0.272952	0.324357	0.333245	0.240002	0.294461	0.375088	0.326197	0.370757	0.356931	0.37847	0.387884	0.281442
ABCC2	0.453722	0.494096	1.05228	2.99953	1.26214	0.892693	1.35683	0.836259	0.698868	1.98089	1.19969	1.14603	0.891176	1.15249	0.792023	1.96808	3.57113	1.52021	2.06182	2.44137
ABCC3	3.60975	3.03849	5.15199	5.52398	4.45753	1.90507	4.5519	3.05167	4.80471	4.88208	2.94056	5.42989	1.97073	2.82477	2.14251	4.79314	13.4689	3.60493	4.12773	3.35437
ABCC4	1.50891	1.32577	3.27622	2.67014	3.44033	2.12694	2.42874	2.14561	2.45411	2.12636	2.36791	2.81181	2.20639	2.6585	1.70291	3.4738	3.621	2.0337	2.23207	1.87761
ABCC5	1.77412	3.324	3.40467	2.97333	2.58747	2.64376	2.09753	2.79116	4.99366	3.15049	2.7492	3.42819	1.91529	2.38683	2.31738	2.54457	3.74739	3.29466	2.05462	2.67381
ABCC6	0.42851	0.572169	0.666184	1.085	0.738374	0.752563	0.596649	0.570103	0.392188	1.14895	0.501119	0.870572	0.571392	0.557711	0.552984	0.851901	0.8248	0.796993	0.738508	0.84957
ABCC6P1	0.0332731	0	0.00964436	0	0	0.0267658	0.0174599	0	0.0807159	0	0	0.0082396	0.0675404	0.00713944	0.117571	0.0528433	0	0.0298244	0.291582	0
ABCC6P2	0	0	0	0	0	0	0.000173681	0.383682	9.8723e-05	6.62495e-05	0.0800645	0.132635	0	0.000177782	0.376439	0	0	0.109599	0	0.103804
ABCC8	0.00199309	0.0376142	0.173119	0.0888416	0	0.0226535	0.0106574	0.07331	0.007082	0.0308837	0.00487172	0.0130012	0.00275382	0.0203597	0.0848624	0.00257611	0.0103065	0.0583372	0	0.0174692
ABCC9	2.81697	1.77422	2.70633	4.07363	2.94801	2.33164	2.08284	2.34045	2.69123	2.25472	2.32502	3.48605	2.15215	2.439	1.65288	3.315	2.65193	1.83917	2.082	0.63418
ABCD1	2.99868	4.67848	1.24293	0.636519	0.563621	3.24475	1.0253	1.49486	1.72699	2.12296	1.49656	1.93572	2.53885	1.09063	2.09795	2.02632	3.20928	2.7685	1.99904	4.67554
ABCD1P2	0	0	0	0	0	0	0	0	0	0	0	0	0	0	0	0.0657862	0	0.0779579	0.0697577	0
ABCD1P3	0.160743	0	0	0	0	0	0	0	0	0	0	0	0	0	0	0	0	0.128516	0	0
ABCD1P4	0	0	0.145639	0	0	0	0	0	0	0	0	0	0	0	0	0	0.539862	0.201016	0	0.408854
ABCD1P5	0	0	0	0	0.55269	0.146404	0.135862	0	0.153187	0.177155	0	0.183474	0	0	0	0	2.79619	0.687882	0	0.577729
ABCD2	5.31666	3.62146	8.13485	11.3609	18.229	6.7219	9.78505	9.20888	4.21089	11.1773	7.19779	7.54444	11.9286	12.433	6.02622	7.5474	4.1725	8.08666	10.1221	5.17077
ABCD3	1.78239	2.44931	2.81577	2.89917	3.21448	1.43714	2.62702	1.57832	3.04074	3.10095	1.93041	3.01276	2.94307	2.75481	1.88053	3.65892	2.80101	2.30231	2.24553	1.94408
ABCD4	1.41469	1.79271	2.19163	3.17506	2.18831	2.34736	2.63743	1.77285	2.47283	3.69038	1.82517	2.73526	2.05274	1.54774	1.75007	2.86966	4.90572	2.29753	3.23568	3.58776
ABCE1	2.70534	4.57813	4.36214	3.4768	5.42902	3.17104	5.72151	2.74471	3.82299	4.17201	4.00745	4.95241	4.25011	4.61306	3.41604	4.27695	1.81664	4.25707	4.20669	2.47663
ABCF1	0.576205	2.16453	1.87951	1.51646	0.529639	1.61823	2.9512	2.81128	2.73343	1.98702	1.18038	2.96162	0.496841	1.91572	1.11947	0.788321	1.65964	2.29987	2.3443	1.39383
ABCF2	2.29118	4.55725	3.70721	4.83317	5.50617	4.70798	7.85708	4.36673	4.27814	7.51412	4.44556	5.79424	5.31103	3.40541	3.95315	5.13819	3.89757	4.53934	4.11865	3.91033
ABCF2P1	0	0.0512937	0.157133	0	0	0.102481	0	0	0	0	0	0	0	0	0	0.055556	0.0800682	0	0	0
ABCF2P2	0	0.634472	0	0	0	0	0.565661	0	0	0.73934	0.621656	0	0	0	0	0	0	0	0	0
ABCF3	1.55986	2.50987	1.74198	2.93812	2.19767	3.45723	2.71757	2.39303	2.96356	5.06517	2.58984	3.30055	2.31917	2.24388	2.32101	2.69197	4.09803	2.86716	2.31707	3.94555
ABCG1	5.31449	3.92179	2.5621	3.15792	2.74098	3.47374	2.10675	2.96897	3.62743	3.4399	3.37243	2.70606	4.11426	3.60945	2.61778	3.65042	5.069	3.30542	4.50294	6.7745
ABCG2	0.544821	0.406505	1.07611	0.228936	0.252758	0.111453	0.604177	0.182053	0.391934	0.465386	0.464174	0.237209	0.11471	0.288517	0.574163	0.153894	0.227017	0.697646	0.111054	0.820044
ABCG4	0.0099837	0	0.00971853	0	0.0214467	0.0150783	0.0398682	0.0257547	0.0234034	0.0143163	0.0292245	0.0144223	0	0	0	0.0128679	0.0543815	0.0165403	0.00727902	0
ABCG5	0.15099	0.219654	0.250241	0.587104	0.40572	0.224903	0.17109	0.2391	0.391719	0.328807	0.138858	0.289655	0.197814	0.207827	0.156743	0.2695	0.222079	0.270987	0.357132	0.169923
ABCG8	0.0293486	0	0	0	0.133733	0	0	0.0908197	0	0	0.0358241	0	0.129111	0	0.0653266	0.0378829	0	0.133461	0	0
ABHD1	4.41162	5.20677	4.15036	4.16547	4.78227	3.04251	4.45681	3.27699	2.87295	5.1494	3.97041	3.37164	4.07195	4.04264	4.68263	5.50032	1.37411	1.19569	0.813865	1.59794
ABHD10	0.867935	0.9114	1.29268	1.89258	1.55523	1.22409	1.34222	0.917658	0.960689	0.976937	0.865103	0.820839	0.888799	0.9166	1.10899	1.36269	2.35825	3.99321	3.8403	3.45534
ABHD11	0.26438	0.386131	0.526398	0.632201	0.356864	0.486144	0.470572	0.378115	0.490379	0.602336	0.431531	0.584705	0.419607	0.36805	0.314515	0.640048	1.08663	0.42362	0.50774	0.763132
ABHD12	7.32106	9.20943	5.60207	5.07534	6.86869	3.93115	4.68778	3.06869	6.61975	7.33584	4.81983	6.75923	6.24132	5.15201	4.69083	5.39431	11.9659	7.73231	7.98403	8.09689
ABHD12B	6.5435	6.23431	7.68209	11.505	10.0813	9.2024	4.47358	12.3518	5.43904	7.02663	6.11881	4.83311	5.26711	6.56589	7.8622	7.00387	5.25472	5.09426	4.25786	4.59305
ABHD13	9.585	8.99249	7.51505	9.29017	10.3206	8.56123	6.74388	8.29041	5.52147	5.67203	5.75907	7.41649	8.08372	8.50626	7.89513	8.93169	2.80046	8.10112	4.5676	3.30283
ABHD14A	1.90575	1.55421	3.07483	4.53534	2.48181	2.08267	2.50821	2.72988	1.89732	3.28272	1.49779	1.97213	1.6921	1.41711	1.79909	3.5585	4.83898	2.40687	6.0389	5.57552
ABHD14A-ACY1	0.0721258	0.273848	0.332774	0.25913	0.34771	0.180464	0.432838	0.318497	0.327544	0.332311	0.0366517	0.0725848	0.218787	0.127642	0.107899	0.187899	0.782426	0.196433	0.201781	0.75593
ABHD14B	6.68418	2.53361	5.01566	4.25832	6.21082	2.87308	3.08408	4.70885	2.51024	2.70559	2.48558	3.20487	3.68033	3.22918	3.20835	3.90564	4.04083	4.7503	4.57174	5.95094
ABHD15	9.80541	10.7808	8.86458	12.8509	9.14016	8.4038	11.4633	7.8825	8.52051	13.8256	8.65746	11.1586	10.2177	7.44135	6.2804	13.1647	18.5889	13.1604	14.2633	19.4676
ABHD16A	0.222996	0.504427	0.255774	0.79527	0.415846	0.66928	0.438805	0.318888	0.545662	0.705164	0.302664	0.68299	0.352973	0.429307	0.426779	0.411742	0.61658	0.402326	0.436938	0.532957
ABHD16B	2.67754	6.44891	7.02258	5.01635	4.54478	9.87249	3.80608	6.80139	4.77747	8.75072	4.10538	6.76394	6.73317	7.25228	7.43284	6.16115	11.8681	8.02409	6.09316	17.0115
ABHD17A	4.42793	4.66447	4.08662	6.51983	5.43097	4.93406	5.70107	3.54926	4.94916	9.00224	2.78477	7.45344	6.12778	3.80126	3.23513	6.76924	18.0041	9.31274	8.79572	18.6664
ABHD17AP1	0.079378	0.107247	0.136886	0.324724	0.268946	0.16326	0.220492	0.131662	0.0388408	0.228864	0	1.14096	0.0927202	0.0465911	0.112631	0.171211	1.4032	0.226531	0.0809521	1.77091
ABHD17AP2	0.36587	0.751737	0.676566	1.29922	1.07377	0.679226	0.937059	0.677136	0.193911	1.30667	0	0	0.435736	0.20619	0.47431	0.878836	6.56256	1.10397	0.403617	0
ABHD17AP3	0.523298	0.183407	0.95387	0.32903	1.38704	0.5338	0.419881	1.03637	1.06253	1.09299	0.184193	0.571479	0.67797	0.987761	0.168469	0.291441	0	0.814851	1.14729	0.770559
ABHD17AP4	0	0	0	2.25019	0	0.162193	0.669371	0	0.472629	0	0	0	0.576002	0	0.737915	1.88664	1.87811	1.51021	2.88403	4.51094
ABHD17AP5	0.105564	0	0	1.6036	0	0	0.485935	0.161466	0	0.148152	0.655038	0	0	0	0	0	0	0	0	0
ABHD17AP6	0	0	0	0	0	0	0	0	0.323916	0	0.110487	0	0	0.23953	0	0	0	0	0.119902	0
ABHD17B	3.73525	4.66291	2.79754	3.79097	3.55558	2.67277	5.665	2.20885	3.39821	7.2573	3.20066	4.64316	3.89458	3.33848	2.0538	4.24295	5.66685	6.65322	4.53984	5.18252
ABHD17C	1.93919	1.96558	2.48959	4.15036	3.21651	1.13177	2.5355	1.65964	3.57498	2.40323	0.951036	3.61423	4.61122	1.97495	2.10514	3.60907	4.47234	2.33075	2.35687	1.54307
ABHD2	10.6515	13.3381	5.17556	5.32051	4.64549	6.28521	4.85009	4.12744	5.38	6.84043	4.99331	5.85325	6.58794	5.37456	7.30376	6.97473	6.5549	8.46746	4.51499	6.43388
ABHD3	3.59944	9.43357	7.26133	10.12	8.70912	9.34833	7.69924	5.99487	6.38057	7.02031	6.94155	6.80654	8.05804	8.66374	7.92649	8.27448	5.58938	5.99631	9.08593	7.16819
ABHD4	3.60379	1.67589	1.73455	2.36584	1.37536	1.24999	2.45592	2.06439	2.12074	2.74129	1.35583	2.34851	2.2551	2.41005	1.39312	1.23367	3.44663	2.27452	1.60761	3.33344
ABHD5	3.21556	3.1855	1.94705	1.71618	2.94601	2.58434	2.45729	1.23691	2.8984	1.82693	1.98352	3.67059	3.05675	2.32062	2.38694	1.97858	2.12589	3.04767	1.8773	1.83104
ABHD6	3.51934	6.73	7.30913	7.20985	4.193	6.10644	4.1546	6.14292	5.95441	8.5313	5.64218	5.4384	3.97101	6.67696	4.08268	8.5654	6.96808	6.49207	8.12727	9.43041
ABHD8	1.75195	2.26425	1.24667	1.65834	1.20308	1.76128	2.13472	0.671912	2.08332	1.96957	1.41907	2.12573	2.10283	1.04913	2.0408	2.03291	5.27033	2.2802	3.81241	4.57749
ABI1	3.43821	9.58768	5.18918	3.6224	3.81228	6.25521	3.43279	4.25899	4.06306	3.5978	4.93925	4.99378	4.5328	6.11013	9.05819	4.34938	1.64786	4.89281	2.92093	2.61553
ABI2	1.59031	1.17731	2.61173	2.53042	2.49437	2.17935	1.57723	2.20135	1.73407	2.11926	2.05009	2.23696	1.47149	1.8152	1.39975	1.97214	1.77845	1.68545	2.04302	1.55676
ABI3	8.24532	20.5369	5.74439	6.69775	2.9768	20.2771	5.90444	8.63295	5.80714	12.523	14.0977	8.13461	7.92773	8.36856	17.5428	6.48654	14.5977	14.1387	11.7192	20.6211
ABI3BP	8.39244	4.35531	8.34485	4.38359	5.23781	6.59407	4.69165	9.00612	10.8355	2.92876	6.17215	10.1731	6.63006	12.5633	5.61489	5.58484	7.84363	5.50281	3.53095	3.5138
ABL1	7.75206	10.0136	6.02008	6.51263	4.93118	7.86376	7.81344	5.63392	9.89266	12.8905	6.42039	10.4336	7.21179	6.22235	7.26838	8.42854	13.2977	8.94833	7.86199	9.00391
ABL2	2.16867	1.62474	1.8798	1.87496	1.4801	1.36236	1.47591	1.57955	2.41721	2.01622	1.83333	2.74644	1.90927	1.74792	1.2448	1.95781	3.16907	1.7136	1.43139	1.60954
ABLIM1	1.90729	1.58406	6.64833	8.74263	8.41285	6.10883	4.19756	6.83168	2.60243	5.07153	6.30307	10.0445	5.24487	9.48	4.20623	7.21185	6.29787	7.14849	10.029	6.0832
ABLIM2	0.134433	0.167281	0.374307	0.358424	0.169627	0.197519	0.28567	0.225077	0.314036	0.415523	0.34277	0.343666	0.178807	0.173311	0.272066	0.357427	1.36073	0.196731	0.111671	0.353038
ABLIM3	0.232724	0.843746	2.06261	0.983117	0.91921	1.22981	0.950795	1.03422	1.70963	1.05246	0.653498	1.82843	0.517605	1.10935	1.63607	0.838462	2.29316	1.55108	0.496768	0.683385
ABR	5.69038	8.75571	5.0812	4.62685	2.79143	8.58792	4.09907	4.96469	5.2752	7.56652	6.38536	6.66046	4.91637	4.65861	7.76894	4.98721	15.9474	6.31489	5.00541	11.4195
ABRA	0.658466	1.03695	1.43857	1.78037	1.83944	0.886615	1.23925	1.11647	1.25075	1.43467	0.981753	0.772844	0.843606	0.907384	1.01857	1.41586	1.32819	1.43839	0.998238	0.842631
ABRACL	24.1947	45.0005	21.619	17.0929	48.4489	18.0614	25.8107	18.6128	24.4064	18.5853	17.2544	31.0894	32.3214	22.2917	18.3847	32.0131	14.0195	22.4527	28.0171	17.3836
ABT1	6.48447	5.17921	5.78366	6.82761	6.78752	4.42	7.53223	4.50038	3.85764	7.23113	4.83869	6.65194	5.4276	4.44399	4.15742	8.06059	6.89584	7.7348	9.41595	9.41544
ABT1P1	2.0256	2.43628	2.38164	2.08604	3.91043	3.09221	1.72479	1.66507	0.957359	3.54641	2.21033	2.07369	3.6924	2.00082	1.47526	2.38339	5.30348	4.27418	2.75863	3.40529
ABTB1	1.00127	1.1845	1.07926	1.63302	1.03139	1.33808	1.24909	1.41092	1.07743	1.8183	1.23561	1.5765	1.2079	1.10064	1.1046	1.84123	3.9386	1.8751	1.88708	4.27241
ABTB2	0.812742	1.13432	2.34887	1.08909	1.58914	1.9003	2.79117	2.36714	1.87572	9.00859	1.91509	1.76094	1.56697	1.2181	2.19814	1.70967	5.5334	3.32616	1.71735	1.87285
AC000003.2	12.7899	22.5884	8.08894	7.16417	3.46119	7.12398	5.18561	3.48066	8.15002	6.52479	4.01817	8.06793	6.43536	3.3782	6.23756	6.45143	23.6487	5.87454	4.47613	7.83009
AC000041.8	0	38.8372	0.814389	3.41613	28.0931	39.1723	20.8623	39.5588	38.7143	30.9112	29.3402	17.313	21.4321	8.96591	10.7283	28.4785	0	8.38951	0	0
AC000077.2	0	0	0	0	0	0	0	0	0	0	0	0	0	0	0	0	0	0	0	0
AC000078.5	3.02946	3.0424	2.74301	10.7752	8.45986	4.69758	4.7897	3.6074	6.45225	7.05132	2.73241	7.70318	5.7534	1.46722	3.10583	7.05133	25.9606	6.21586	8.53633	15.9154
AC000081.2	0.721979	0.315171	0	0.999477	0	0.555769	0.842936	0	0	0	0	0.733196	0	0	0	0.327177	4.94193	0.42985	0	1.39985
AC000089.3	0.677162	0.55007	2.04599	2.1593	0.514507	2.03234	0.882567	1.56576	3.55505	1.97165	0.426277	4.60282	1.50888	0.751082	0.887943	2.6575	0.458598	2.2125	1.89429	1.76536
AC000095.9	0.507203	0	0	0.645128	0	1.79406	1.35735	0.313064	0.509519	3.09731	0.125134	1.53164	1.05343	0.538813	0.113892	1.19196	0.811594	0.870642	0.141392	3.27522
AC000110.1	0	0	0	0	0	0	0	0	0	0	0	0	0	0	0	0	0	0	0	0
AC000111.4	0	0	0	0	0	2.82078	0	0	0	0	1.59068	0	1.92248	0	0	16.521	0	0	0	0
AC000111.5	0	0	0	0	0	0	0	0	0	0	0	1.52427	0	0	0	0	0	0	1.70158	0
AC000362.1	0	0	0	0	0	0	0	0	0	0.394273	0	0	0	0	0	0.353101	0	0	0	0
AC000367.1	11.5091	19.8015	20.7901	30.5762	21.8206	32.7503	18.3095	25.9766	19.8047	20.5699	19.428	22.8701	22.1838	25.8107	26.5244	28.2095	9.80949	18.2025	9.67674	13.0417
AC000374.1	0.0924463	0	0	0	0.105291	0	0	0.0714735	0	0	0	0	0.0679662	0.0611017	0	0.0598227	0	0	0	0
AC002056.3	0	0	0.342694	0	0	0.0783495	0	0	0	0	0	0.098195	0	0	0	0	0.421896	0	0	0
AC002069.5	0	0	0	0	0.125331	0	0	0	0	0	0.134838	0	0.0810262	0.0727917	0	0.142631	0	0	0.0756633	0
AC002069.6	0.510537	0.0878566	0	0	0	0	0	0	0	0	0.089592	0.220007	0	0	0	0.0947901	0	0	0	0
AC002075.3	0	0	0	0	0	0	0	0	0	0	0.690978	0	0	0	0	0	0	0	0	0
AC002075.4	1.34159	0	0	1.39543	0	0	0	0	0.891848	1.02848	0	0	1.04228	0	0	0.911127	0	0	0	0
AC002127.2	0	0	0	0	0	0	0	0	0	0	0	0	0	0	0	0	0	0	0	0
AC002310.10	0.76762	1.72257	2.10518	2.97831	3.20255	3.46358	2.14961	1.775	0.324587	2.80295	1.42592	1.35351	1.52483	2.38361	0.720528	1.6772	0.529237	1.01277	0.359451	0.820053
AC002310.13	0	0	0	0	0	0	0	0	0	0	0	0	0	0	0	0	0	0	0	0
AC002310.17	3.15587	1.65251	1.11356	3.91781	0	0	2.96383	0.95979	2.52716	3.86995	1.62702	5.76469	0.981203	0	0.732242	3.44105	9.9041	2.90146	4.06737	6.31411
AC002314.4	0	0	0	0	0	0	0	0	0	0	0	0	0	0	0	0	0	0.662574	0	0
AC002321.1	0	0.103066	0	0	0	0	0.0938853	0.000108139	0	0	0	0	0	0.00293814	0	0	0	0	0	0
AC002321.2	0	0	0	0	0	0	0	0	0	0	0	0	0	0	0	0	0.0170604	0	0	0
AC002365.1	0	0	0	0	0	0.174897	0	0	0	0	0	0	0	0.198341	0	0	0	0.118359	0	0
AC002366.3	0.0707704	0.596382	0.643627	0.450945	0.161157	0.836038	0.156998	0.218657	0.882356	1.22838	0.347628	0.747123	0.522366	0.281213	0.71243	0.735576	1.49991	0.981607	0	0.207838
AC002398.9	4.11449	10.9675	5.61733	3.86195	2.95611	10.2483	6.23576	6.27429	6.22577	8.12864	6.49768	11.3999	6.78191	8.77801	10.0593	5.00494	1.36698	7.4491	2.78458	3.66545
AC002400.1	10.3094	22.1177	6.91927	49.5638	13.9027	12.435	16.8211	17.2664	10.2904	20.0748	17.6515	5.57832	11.3759	11.3478	8.3143	39.3735	14.9926	25.2906	11.6196	25.875
AC002429.4	10.5664	0	4.5629	5.26723	0	0	2.94181	0	0	0	0	3.79794	0	0	0	0	0	2.24562	0	13.4314
AC002451.1	0.906141	1.13929	2.62806	3.24414	1.69506	0.605356	0.989983	1.50595	0.597693	1.07751	1.23481	1.00248	1.33677	1.01205	0.750035	1.29722	2.56447	1.41875	2.32802	1.42816
AC002472.1	0.563751	1.027	1.38859	2.55494	1.96321	1.17665	1.1025	1.46773	1.01744	1.5891	0.959094	1.27567	1.18611	1.28625	0.778332	1.82234	270.32	14.4026	51.5717	116.995
AC002472.13	9.0933	14.2129	32.9406	48.0226	0	0	8.24469	21.5819	13.7044	24.9865	11.2483	30.9093	20.4663	6.76152	15.7567	30.1036	1.7272	1.33813	1.79253	1.56521
AC002486.2	0	0	0	0	0	0.195114	0	0	0	0	0	0	0	0	0	0	0	0	0	0
AC002486.3	0	0	0	0	0	0	0	0	0	0	0	0	0	0	0	0	0	0	0	0
AC002519.6	0	0	0	0	0	0	0	0.0412168	0	0	0	0	0.0705772	0	0	0	0	0.0367265	0	0.083098
AC002523.1	0	0	0	0	0	0	0	0	0	0	0	0	0	0	0	0	0	0	0	0
AC002542.2	3.73512	3.2231	0	10.1321	5.60143	0	8.65532	0	3.25432	1.89717	1.59068	9.35981	9.61238	5.03803	2.84508	3.30421	5.36566	3.48887	0	0
AC002543.2	5.90361	13.3707	6.9296	10.4402	12.5666	5.61318	7.71524	4.04666	4.60675	6.17754	3.64904	6.15902	8.76913	5.57415	6.91801	8.73073	4.54925	9.47206	5.80394	6.38428
AC002553.1	0	25.6107	0	13.6285	26.4514	38.8943	13.1684	48.6593	61.3615	15.0815	43.288	18.3941	28.1846	38.7914	56.4869	60.4521	0	6.93478	11.6612	2.40673
AC002553.4	6.04704	7.83786	2.02259	8.67025	12.8482	15.7804	1.31471	8.65806	4.49571	6.28359	7.71502	6.90131	6.39734	9.71833	6.96476	9.19873	10.1377	5.89666	4.5752	7.56864
AC002984.2	0	0.616488	1.75478	2.04952	2.21705	2.28077	0.556994	0	1.58089	4.7242	0.307234	0.740226	0.370105	0.655481	1.11356	0.976553	0.592854	0.605027	0.709774	2.39433
AC002985.3	1.56733	1.31461	3.18343	1.65348	0.96776	1.14419	1.57664	0.542195	1.80523	2.4482	1.29941	2.19301	0.32852	1.21545	0.87904	1.84252	9.1959	1.40985	2.21955	4.53998
AC002994.1	0	0	0	0	0	0.519388	0	0	0	0	0	0	0	0	0	0	0	0.116909	0	0
AC003002.4	0	0	0	0	0	0	0	0	0	0	0	0	0	0	0	0	0	0	0	0
AC003002.6	0.262087	0.221442	0.106326	0.129489	0.132869	0.13895	0.429523	0.183636	0.642047	0.535573	0.212306	0.81091	0.207139	0.386237	0.34536	0.40588	3.79417	1.02451	0.783463	0.634264
AC003005.4	0	0	0	0	0.250895	0	0	0	2.70403e-07	0	0	0	0.140932	0	0	0	0	0	0.0237824	0
AC003006.7	0	0	0	0	0	0.68588	0	0.0405382	0	0.00577045	0.558905	0	0	0	0.108838	0	1.32075	0	0	0
AC003009.2	0	0	0	0	0	0	0	0	0	0	0	0	0	0	0	0	0.888349	0	0	0
AC003029.1	15.7319	12.7647	15.0943	11.3526	10.6673	11.1749	16.0318	11.8562	13.1643	15.3895	9.49999	17.5216	13.3381	11.627	10.9185	17.4837	11.1764	13.6414	11.8891	14.9698
AC003043.1	0	0	0	0	0	0	0	0	0	0	0	0	0	0	0	0	0	0	0	0
AC003045.1	0	0	0	0	0.888772	0	0	0.200677	0	0	0	0	0.194029	0	0.293365	0.853667	0	0	0	0
AC003079.1	18.7546	25.6509	30.8705	46.4789	40.7107	24.4059	17.4066	17.4624	39.0665	36.0969	22.1873	35.2254	37.5137	21.8174	9.02595	31.5556	122.891	19.0267	31.5296	58.8963
AC003080.4	2.37776	7.54712	4.74236	1.5105	0.270579	7.28105	2.65929	3.30004	4.64681	3.98767	5.88135	8.44227	4.7756	4.26865	6.95579	1.55646	4.86133	3.73716	2.33193	4.6953
AC003101.1	2.11864	3.56233	4.23572	2.47356	1.06983	3.02805	4.56288	2.89204	5.17854	4.20272	1.48069	3.92776	4.63798	1.26425	2.1479	3.13805	17.5144	3.87881	1.36645	5.45784
AC003102.1	3.68965	5.83841	10.0288	9.25879	8.64311	3.7334	4.57674	5.32985	4.10653	7.28845	3.74719	7.00174	5.7056	3.74695	3.80459	7.48943	13.4011	5.63356	10.9345	7.09757
AC003682.17	0	0	0.871981	0.509186	0.273653	0	0.403527	0.185412	0	0.526172	0	0	0	0	0	0	0.246257	0.37818	0	0
AC003958.6	0	0	0	0	0	0	0	0.205351	0	0	0	0	0	0	0	0	0	0	0	0
AC003973.1	0	0.159158	0	0	0	0.388722	0.0722582	0	0.164281	0	0	0	0	0	0	0.309053	1.07803	0.129066	0	0
AC003973.6	2.68043	6.39799	8.25691	14.3477	5.37822	4.5213	5.52648	4.44658	4.96796	5.91064	3.41575	3.64988	4.11498	3.28981	3.61301	6.42185	7.30257	5.6576	8.19667	5.56754
AC003989.3	34.0268	27.1357	70.6555	21.5574	47.9294	28.0512	61.0105	18.2856	27.4469	34.6713	31.7724	23.8101	27.0163	11.9405	22.0161	97.2442	47.7315	76.6689	43.5445	77.4708
AC003989.4	5.36945	3.60559	3.49805	5.5713	6.4065	2.58244	5.8653	5.0118	3.14858	4.14816	2.85435	4.26487	6.21225	2.87191	2.20524	7.44155	10.0939	8.57035	8.40525	10.3896
AC004004.2	0	0	0	0	0	0	0	0	0	0	0	0	0	0	0	0	0	0	0	0
AC004006.2	0	0	0	0	0	0	0	0	0	0	0	0	0	0	0	0	0	0	0	0
AC004014.4	0	0	0	0	0	0	0.19342	0	0.108725	0	0.106588	0	0	0.115227	0	0.113002	0	0	0	0
AC004016.2	3.05054	6.21293	2.95574	3.94532	1.59967	7.13484	7.22301	3.96405	12.4476	11.8684	8.55983	10.3219	4.26711	3.46543	5.61984	3.12772	12.9399	3.67202	3.4045	12.2254
AC004017.1	7.19511	12.818	11.9291	40.714	27.2308	16.842	18.9129	15.9235	14.2124	14.3325	14.0378	23.3331	14.3588	23.3502	9.44256	18.0912	60.7135	20.2784	40.0325	40.996
AC004019.10	0	0.0903115	0.136604	0.814327	0	0.182188	0.0831703	0.117636	0	0.110228	0.188488	0.226041	0	0	0.167705	0.393305	0	0.0583979	0	0
AC004022.7	0	0	0	0	0	0	1.44255	0	0	0	0	0	0	0	0	0	0	0	0	0
AC004022.8	0	0.0969326	0.145962	0.511342	0.182831	0.189602	0.446057	0.248004	0.100335	0.349006	0	0.605714	0.237441	0.10644	0.0899194	0.522412	0	0.062114	0	0.119577
AC004057.1	414.261	69.2955	455.08	29.2855	211.139	102.008	107.162	372.988	153.432	106.213	495.44	70.1553	248.077	158.121	133.351	228.671	60.211	253.622	562.65	90.8356
AC004062.2	0	0	0	0	0	0	0	0	0	0	0	0	0	0	0	0.194495	0	0	0	0
AC004066.2	0	0	0	0.238437	0.512372	0	0	0.173611	0.283407	0	0.278145	0.340031	0.167281	0	0.126542	0.441623	0.228277	0.176445	0.314799	0.352104
AC004069.1	0	0	0	0	0	0	0	0	0	0	0	0	0	0.101135	0	0	0	0.0589425	0	0
AC004074.3	0	0	0.475963	0	0	0	0	0	0	0	0	0	0	0	0	0	0	0	0	0
AC004074.4	0	0	0	0	0	0	0	0	0	0	0	0	0	0	0	0	0	0	0	0
AC004076.7	33.5109	43.3271	37.6434	66.5441	53.5424	22.6445	44.4401	42.3234	49.5256	46.2655	29.2429	35.2338	42.8627	32.3879	29.5053	58.9611	115.098	44.2559	66.4643	65.2068
AC004076.9	0.94167	0.444127	3.53103	0.312659	0.838425	0.547115	0.344393	0.198108	0.345279	0.720299	1.34897	0.90452	0.222602	1.01331	0.875841	0.988129	0.9264	0.324136	0.576304	0.416677
AC004112.5	0.792864	0	0	0	0	0	0	0	0.254519	0.293009	0	0	0.298675	0	0	0.262725	0.901687	0	0	0
AC004112.7	0	0.0928089	0	0	0.175229	0.0908748	0	0	0.0960845	0.222859	0	0	0	0	0	0.200162	0	0.0594484	0.106494	0
AC004129.7	0	0	0	0	0	0	0	0	0	0	0	0	0	0	0	0	0	0	0	0
AC004129.9	0	0	0	0	0	0	0	0	0	0	0	0	0	0	0	0	0	0	0	0
AC004159.1	0	0	0	0	0	0	0	0	0	0	0	0	0	0	0	0	0	0	0	0
AC004166.6	9.91315	3.65964	18.0474	23.5842	16.424	14.0373	9.0793	17.5029	6.02345	10.2737	10.9277	14.6196	5.91031	11.8021	8.54744	10.9225	1.43269	4.58473	5.39492	1.06164
AC004381.6	0.144122	0.299665	0.77745	0.540342	0.490499	0.494914	0.356551	0.352473	0.450957	0.688811	0.447226	0.456548	0.231287	0.264771	0.286551	0.484875	0.167611	0.267655	0.250673	0.363184
AC004383.3	1.52101	0.663988	2.69787	2.10251	6.8885	7.59882	4.14924	11.5725	3.37363	2.32322	3.90885	6.95412	3.14749	0.688584	3.51984	4.82935	0	3.64139	0.793847	0
AC004386.3	0	0	0	0	0	0	0	0	0	0	0	0	0	0	0	0	0	0	0	0
AC004386.4	1.09221	1.1728	1.77065	5.64781	2.92214	1.69686	1.20858	1.85144	2.4734	0.875501	0.757941	1.46623	0.893151	1.13921	1.62104	2.04348	6.94879	3.11467	2.0378	4.5597
AC004453.8	0.73299	1.18369	1.14227	3.57138	2.38556	1.48636	1.78576	0.967935	0.810355	3.41335	1.05302	2.54792	2.3708	0.986695	1.55017	3.20446	2.53271	2.90547	1.06022	3.08183
AC004461.4	2.57694	4.74768	2.05448	5.99971	3.90096	2.33715	6.24455	2.63367	2.61857	11.1525	3.26136	5.65528	6.11474	0.77168	2.29651	7.68241	19.299	6.73677	5.48496	7.31355
AC004466.1	1.82277	2.31139	4.41431	9.21392	4.28154	4.29606	4.04124	3.5165	9.5141	7.15255	5.53593	9.65314	4.43685	2.95664	3.71312	5.04167	6.91896	2.78152	8.70553	13.4963
AC004528.1	0	0	0	0	0	0	0	0	6.3964	0	0	0	9.10027	0	0	0	0	0	0	0
AC004692.5	0	0	0	0.555645	0	0.309181	0	0	0	0	0	0.804303	0	0	0	0	0	0	0	0
AC004706.1	2.83692	3.58716	3.90296e-06	2.0379	5.80502	1.90794	2.39103	1.62316	0.808482	2.21908	2.06235	1.39019e-07	0.302479	0	2.75059	0	0	0	1.39833	0.325241
AC004771.1	0.564473	0.220909	0	0.468661	0.997518	5.0115	0.231836	0.43711	0.454325	1.06425	0	0	0	0.765879	0.878608	0	4.93787	1.57967	1.32894	1.49428
AC004797.1	0	0.411361	0.0958875	0.213769	0.540385	0.27311	0.401784	0.080767	0.0806115	0.357202	0.271099	0.342156	0	0	0	0.102059	0.0886025	0.210381	0	0
AC004817.1	0	0	0	1.08091	0	0.60145	0.294487	1.58048	4.35074	0	0	0	1.17436	0	1.17719	0.688519	0.638705	0	0	2.07364
AC004824.2	7.1545	10.2512	13.5034	22.2593	11.2219	10.2599	13.304	15.256	11.9223	12.8852	8.57758	6.9898	12.6703	8.11453	3.3208	16.558	15.1507	21.5576	22.287	24.7517
AC004832.1	0.133478	0	0.241781	1.12946	0.607461	1.0994	0.149657	0.617166	0.675471	0.585429	0.992598	0.201775	0.199038	0.355427	0.601797	0.175139	4.171	0.738639	0.375638	0.431607
AC004837.3	0	0	0.318754	0	0	0	0	0	0	0	0	0	0	0.235776	0.399865	0	0	0	0	0
AC004854.5	0	0.46741	1.93617	3.77245	0	0.83918	0.4186	1.65754	1.90772	1.63759	1.84284	2.74886	1.66738	1.95576	0.832528	0.976632	0	1.55909	2.17759	0.88099
AC004866.1	0	0	0	0	0	0	0	0	0	0	0	0	0	0	0	0	0	0	0	0
AC004866.3	0	0	0	0	0	0	0	0	0	0	0	0	0	0	0	0	0	0	0	0
AC004870.5	0	0	0	0	0	0	0	0	0	0.145862	0	0	0	0	0.11264	0	0	0	0	0
AC004878.3	0	0.61275	0.98039	0.94084	0.7302	0.226838	0.281214	1.49155	0.93962	1.18863	0.5554	0.669525	0.283264	0.856075	0.429788	0.938645	1.13345	0.585819	0.697615	0.30819
AC004878.5	0	0	0	0	0	0	0	0	0.158417	0	0.075601	0	0	0.081409	0	0	0	0.052601	0	0
AC004878.6	2.46216	1.68149	2.17441	2.85368	4.40003	0	3.07957	0.263675	2.76856	6.7988	0.190631	1.6885	3.00079	0	0	5.83195	15.3427	4.57033	8.24105	15.189
AC004889.1	0.802583	1.26094	6.39522	4.05792	4.62352	2.30979	2.32701	4.4594	1.36916	4.51303	2.85523	2.92785	0.933631	1.89881	1.43604	9.96666e-09	4.44666	3.54161	1.65e-08	9.72e-08
AC004893.10	7.28893	5.04845	6.36441	12.8478	11.7419	6.93568	6.42906	6.50262	4.42131	8.04138	3.77778	5.00272	7.684	6.11658	2.44908	13.2954	12.05	6.4543	9.62684	6.07579
AC004899.1	0	0	0	0	0.0453633	0	0	0	0	0	0	0	0	0	0	0	0	0	0	0
AC004899.3	0	0	0	0	0	0	0	0	0	0	0	0	0	0	0	0	0	0	0	0
AC004911.2	0	0	0	0	0	0	0	0	0	0	0	0	0	0	0	0	0	0	0	0
AC004917.1	0	0.673088	0	0	0	0	0.715608	0	1.06815	5.60034	0	0	2.45075	0	0	0	20.6537	2.60544	4.00708	7.27666
AC004920.2	0	0	0	0	0	0	0	0	0	0	0	0	0	0	0	0	0	0	0	3.63803
AC004938.5	0	0	0	0	0	0	0	0	0	0	0	0	0	0	0	0	0	0	0	0
AC004941.5	0	0	0	0	0	0	0	0	1.1031	0	0	0	0	0	0	0	0	0	0	0
AC004945.1	0.1765	0.640662	1.44299	2.05956	0.602755	1.04137	0.687256	0.81745	1.43617	0.768187	0.869196	0.665895	0.130646	1.40469	1.87948	0.574872	0.347379	1.09578	0.122527	0
AC004951.5	3.37052	0.940909	2.29717	5.43073	3.5041	3.60552	3.72174	3.00273	3.0725	7.67202	2.07986	3.66076	4.18029	3.25838	1.64751	7.24837	17.3473	4.65605	2.73106	7.94974
AC004967.7	3.91578	2.78368	5.72159	9.76694	6.67309	3.74015	3.08747	3.75708	2.88984	4.37541	2.17319	5.94158	2.97103	4.27501	1.41779	6.2675	0	3.2386	4.9861	4.81105
AC004980.10	2.04434	2.56521	4.02414	8.63612	4.51473	7.94481	6.10109	2.65931	7.54695	8.987	3.50539	7.15958	1.6416	7.9351	3.7843	8.11859	9.73855	3.29608	2.76787	1.95155
AC004980.11	0.635805	0.0649365	0.394933	0.97844	0.453677	0.207931	0.36901	0.274943	0.396841	0.466811	0	0.249446	0.17352	0.357469	0.122077	0.210182	0.9475	0.184625	0.458311	0.316753
AC004980.7	2.5488	3.34698	6.04229	6.73982	6.64457	5.95494	6.37137	4.98617	4.66756	7.56028	3.56891	6.45351	4.22679	4.90256	3.64172	6.97264	7.05634	4.40609	5.09099	5.76148
AC004980.8	4.37953	4.27631	1.90629	13.393	2.76616	2.48189	5.10003	4.9044	8.64457	5.02175	11.2159	8.27326	0	4.44344	4.76935	9.97034	0	2.05943	5.55004	40.1771
AC004980.9	49.3261	42.2202	38.0586	58.1061	86.9311	32.5291	30.3691	63.484	55.3718	39.3847	43.9163	27.3034	50.5686	38.0965	41.149	63.4882	162.844	50.5569	12.9174	104.978
AC004985.12	3.42006	2.75449	6.79919	3.31257	4.50215	5.13992	4.8692	3.4092	5.08822	8.83885	3.8564	7.11536	2.00009	4.76639	4.59539	8.31876	13.2216	5.74299	11.4552	14.9803
AC004987.10	0	0	0	0	0	0	0	0.316845	0	0	0	0	0.314299	0	0	0	0	0	0	0
AC004987.9	0	0	0	0	0	0	0	0.143291	0.10945	0	0	0.066768	0	0	0	0	0	0	0	0
AC005000.1	0	0	10.8163	0	0	0	0	0	0	0	3.71625	0	0	1.30646	22.9932	0	0	0	2.84549	0
AC005003.1	3.0773	4.36666	8.4246	14.6984	8.62135	5.38659	5.34054	7.11032	5.88732	7.84017	4.60923	7.74613	5.42807	5.19618	4.23237	8.26061	13.754	6.06364	9.57984	6.97473
AC005007.3	2.66384	1.11603	4.79753	10.2732	5.55414	1.55878	1.51567	0	2.29197	1.9771	0.836136	1.00964	5.03629	0.297725	1.26399	7.67845	16.2422	4.18489	9.94575	6.69519
AC005008.2	0	0	0	0	0	0	0	0	0	0	0	0.190768	0	0	0	0	0	0	0	0
AC005008.3	0	0	0	0	0	0	0	0	0	0	0	0	0	0	0	0	0	0	0	0
AC005013.1	0.241255	0.62532	1.56915	0.674959	0.44668	0.339654	0.281658	0.420171	1.05799	0.64812	0.606122	0.81699	0.573575	0.656089	0.45232	0.349553	0.163359	0.761369	0.532883	0.71652
AC005014.5	0	0	0.190774	0.0556852	0	0.247769	0.0287828	0	0.0322982	0	0.0638054	0.0393471	0	0	0	0	0	0	0	0.0360407
AC005017.2	0	0.139934	0	0	0	0.130284	0	0.171048	0	0	0	0	0	0	0	0	0	0	0	0
AC005019.2	0	0	0	0.542314	0	0	0.295628	0	0	0	0	0	0	0	0	0	0	0	0	0
AC005033.6	0	0	0	0	0	0	0.123636	0	0	0	0	0	0	0	0	0.289483	0	0	0	0
AC005034.2	0	0	0	0	0	0	0	0	0	0	0	0	0	0	0	0.285609	0	0	0	0
AC005034.3	0.37794	1.4696	1.34839	3.94102	3.42619	1.31503	2.62942	2.30882	1.49857	0.571236	4.35976	2.87555	1.74473	1.53447	1.74119	4.08832	2.25282	2.62074	2.8595	0.94608
AC005037.1	0	0	0	0.145869	0	0	0	0	0	0	0	0	0	0	0	0	0	0.211475	0	0
AC005037.4	9.76024	6.24204	4.11811	8.30848	8.02605	3.8918	5.42181	4.46908	4.27539	7.68751	1.82134	5.9802	6.89471	4.45217	3.54119	7.99455	4.3084	8.63099	4.78116	5.33749
AC005037.6	13.3931	9.39704	3.39809	6.95231	3.25206	0.552307	5.02569	6.55686	7.65094	5.83665	3.68318	3.64265	4.44752	1.29905	7.74595	1.95039	0	5.97524	4.46289	2.77256
AC005040.3	0	0	0	0	0	0	0	0	0	0	0	0	0	0	0	0	0	0	0	0
AC005041.11	0	0.595657	0	0	0	0	0	0	0	0	0.58395	0.693388	0	0.618434	1.57855	0	6.05544	0.404158	0	1.28016
AC005042.2	0.225798	1.78861	4.50526	4.06571	1.5418	4.65562	2.14433	0.696557	5.54375	3.12501	2.51107	3.75181	1.67801	2.55103	2.03094	2.65797	7.55943	1.9471	1.73686	2.2969
AC005042.3	0	0	0	0	0	0	0	0	0	0	0	0	0	0	0	0	0	0	0	0
AC005077.12	2.00782	2.47464	2.69616	4.09731	3.58597	2.32314	2.00443	2.82025	2.69416	3.35358	2.45226	2.54427	2.55302	2.31449	1.96881	3.75517	3.92413	2.68406	3.35376	3.37937
AC005077.14	0.110387	0.262111	0.241728	0.141116	0.251522	0.758712	0.109292	0.324603	0.408301	0.760067	0.336501	0.548403	0.113178	0.116506	0.282317	0.370042	1.04472	0.367058	0.330762	1.14992
AC005077.5	0	0.473432	0	0	0.535335	0	0	0	0	0	0	0	0	0	0	0	0	0	0	0
AC005077.7	0	0.304334	0	0	0	0.154711	0.120296	0	0.178564	0	0.436777	0.469122	0	0.256306	0.330822	0	0.936882	0.100989	0	0
AC005077.8	0	1.03057	0.287142	2.34959	2.18557	1.49404	2.03545	1.71954	0.843127	2.41478	1.83422	2.44064	0.983101	1.30019	1.65881	3.02404	0	1.6379	1.19449	1.45727
AC005077.9	0	2.43271	0	0	0	0	4.58804	0	0	0	0	0	0	0	0	0	0	0	0	0
AC005082.1	24.3901	26.8643	47.1081	79.8678	54.5299	25.3744	36.3311	42.2315	44.4321	58.9798	32.0675	54.597	36.1826	27.7645	23.0166	46.9846	234.432	38.989	146.957	159.173
AC005086.1	24.9521	24.5952	61.8974	81.1273	39.5521	32.8641	25.4391	47.7438	30.4118	49.0411	43.5813	45.4492	53.0428	34.2924	26.8399	43.1457	167.361	49.355	138.445	190.385
AC005086.2	1.18985	4.35978	14.9516	10.6322	7.57292	11.7069	6.9263	14.3378	7.54882	8.76267	8.28521	13.3491	5.94462	7.4081	2.63699	9.32627	32.9608	5.80784	17.4876	25.9438
AC005086.3	2.51161	5.31134	18.6139	14.3957	6.39332	5.00055	4.94325	7.62474	11.0367	7.58822	8.62884	8.45235	7.98713	15.2652	6.97414	4.86613	67.073	10.9726	23.5506	52.0897
AC005086.4	3.32482	4.36195	6.17765	13.0293	5.87188	3.89798	5.50765	5.64331	3.3093	7.71754	6.42255	2.52056	5.16783	3.96325	2.39869	6.18865	18.2201	1.99457	16.8712	8.74334
AC005094.2	0	0	0	0	0	0	0	0	0	0	0	0	0	0	0	0	0	0	0	0
AC005102.1	0	0	0.398615	0.931168	0.251528	0	0.125913	0.850166	2.88153	0.994157	0.277851	0.167766	0.5021	0	0.126011	0.736025	1.30103	0.634747	0	0.625016
AC005105.2	0.91436	0	0	0	0	0	0	0	0	0.166547	0	0.172654	0	0	0	0	3.02011	0	0	0
AC005154.7	6.15739	8.70841	6.52597	18.2697	12.2888	16.3533	9.09716	15.3383	7.7599	13.4483	8.78598	9.87813	10.386	8.64045	11.9545	13.1616	6.94487	9.69288	8.4416	8.9733
AC005154.8	17.3532	19.4298	15.8142	29.7036	20.7681	22.3677	14.1796	30.4317	9.9386	11.8607	16.0186	13.9141	20.7666	14.0529	26.4428	19.0997	20.5257	9.37603	7.03505	6.38629
AC005176.1	0	0	0	0	0	2.97757	0	0	0	0	0	0	0	0	0	0	0	0	0	0
AC005176.2	0.314138	0.611513	0.5283	1.09726	0.792967	0.468983	0.52058	0.61435	0.358603	0.310371	0.287325	0.41366	1.6248	0.52524	0.46001	0.40041	0.283967	0.4712	0.58933	0.457374
AC005176.3	0	0	0	0	0	0	0	0	0	0	0	0	0	0	0	0	0	0	0	0
AC005178.1	0	0	0	0	0	0	0	0	0	0	0	0	0	0	0	0	0	0	0	0
AC005189.6	1.77963	6.97209	0.790854	2.77423	3.02305	2.05672	5.17972	1.35563	4.7312	0.676737	0	2.03191	3.43769	0.604305	3.59528	1.81132	26.2753	3.148	4.11209	3.70264
AC005229.5	0	0	0	0	0	0.230575	0	0	0	0.60318	0	0	0	0	0	0	0	0	0	0
AC005229.7	0	0	0	0	0	0	0	0	0	0	0	0	0	0	0	0	0	0	0	0
AC005237.2	4.56192	1.19424	1.59659	3.73792	2.06102	0	3.2028	5.48424	2.41084	1.39621	0	0	5.66088	6.19154	0	2.46363	44.5069	2.57353	6.11658	31.8431
AC005255.3	1.22039	0.166459	0.71752	0.246887	0.287346	0	0	0	0.167537	0	0	0.199117	0.19416	0.174322	0	0.167761	0	0.102153	0	0
AC005255.5	0	0	0	0	0	0	0	0	0	0	0	0	0	0	0	0	0	0	0	0
AC005255.6	0	0	0	0	0	0	0	0	0	0	0	0	0	0	0	0	0	0	0	0
AC005262.4	0	0	0	0	0	0	0	0	0	0	0	0	0	0	0	0	0	0.582515	1.01803	0
AC005280.1	9.61617	9.20465	11.1861	12.8567	11.0633	9.53439	14.0111	9.44037	7.57981	12.9911	7.56813	12.365	10.7795	9.40653	8.60716	10.3548	13.7605	12.0221	10.8217	12.8283
AC005300.5	2.91393	10.4027	5.21284	9.47903	2.93893	4.89731	2.98698	5.94658	2.12745	4.87214	4.52383	3.44694	1.98388	2.18618	2.60344	6.10257	16.8786	5.23751	2.89402	6.64995
AC005326.2	8.35083	2.72374	10.9114	7.27951	9.41264	4.89782	13.273	6.2442	5.16667	16.6414	5.34581	4.73457	3.23869	0	2.43836	18.4506	0	14.0641	15.8133	24.7362
AC005336.4	0	0.0833924	1.03071	0.590358	0.158509	0.174318	0.310463	0.113476	0.175563	0.40093	0	0	0.104352	0.0992578	0.0810327	0.19084	0	0.371351	0	0
AC005336.5	0	0	0	0	0	0.109872	0	0	0	0	0	0	0	0	0	0	0	0	0	0
AC005351.1	0.230729	0.281382	0	0.733031	1.57542	0.692799	0.257892	1.24548	0.145335	0.336274	0.570409	0.348554	0.85767	0.156362	0.389235	0.618261	0.234808	0.181058	0.322924	0
AC005357.1	0	0	0	0	0	0	0	0	0	0	0	0	0	0	0	0	0	0	0	0
AC005358.1	0	0	0	0	0	0	0.0541533	0	0	0	0	0.0109594	0	0	0	0	0	0	0	0
AC005363.9	1.98746	4.05323	0	11.3831	12.2491	6.07406	4.97388	0.370541	0.742799	6.56295	9.9462	3.80936	3.05648	8.50257	2.76934	2.3052	5.77e-08	4.45709	0.443934	2.67981
AC005399.1	3.97851	14.2439	10.864	33.9166	19.9319	9.87157	7.30945	10.3816	12.5524	22.66	11.3005	10.0921	12.3168	12.3706	4.98559	12.7983	18.7253	9.34577	24.614	7.91055
AC005477.1	0.111438	0.310034	0.203154	0.395339	0.0846236	0.263861	0.24581	0.402203	0.827224	0.641063	0.54472	0.391669	0.0545396	0.539732	0.206902	0.192026	0.963001	0.310647	0.203252	0.103972
AC005481.5	0	0	0.366856	0.571101	0.0508968	0.397053	0.0737228	0.207425	0.220338	0.0640878	0.190667	0.336284	0.359907	0.0589402	0.0496784	0.172807	0.569335	0.135062	0.182554	0.122514
AC005488.1	1.08277	0.844533	3.27005	8.85087	5.77472	4.33794	2.6833	1.84456	1.29193	4.46821	2.07353	1.35837	2.59881	5.28936	2.7411	4.96519	0.724038	13.395	28.2458	2.59729
AC005488.11	10.6449	13.0352	12.77	9.6	12.4675	24.1845	24.2069	10.3902	7.83127	14.0506	17.0444	8.40051	11.3327	12.3715	8.86868	44.2485	1.36033	4.02341	3.42415	3.9897
AC005493.1	0	0	0	0	0	0	0	0	0	0	0	0	0	0	0	0	0	0	0	0
AC005517.3	8.81057	11.0555	14.7299	43.812	19.5416	29.9409	34.2147	25.1	25.4808	22.6427	24.5264	29.9797	11.3648	26.221	14.922	32.2738	46.0562	23.5484	23.5543	45.5951
AC005522.6	0	0	0	0	0	0	0	0	0	0	0	0	0	0	0	0	0	0	0	0
AC005534.6	2.30948	0	1.85036	1.61584	0.582979	0.299798	0	3.15178	0.333442	1.14888	0	0.779008	1.9502	0	0.586596	1.02911	0	0.853089	1.49928	0
AC005539.2	0.166319	0	0	0.235737	0.12627	0.262229	0.306669	0.171389	0	0.0799798	0.0679286	0.0835638	0.244917	0.0733398	0	0.215564	0	0.382118	0.152479	0
AC005544.1	0	0	0.16543	0.193241	0.147177	0	0.104801	0	0.0856908	0	0.379678	0.418438	0	0.0876979	0.164952	0	0	0	0	0
AC005549.3	0	0	0	0	0	0	0	0	0	0	0	0	0	0	0	0	0	0	0	0
AC005559.3	0	0	0	0	0	0	0	0	0	0	0	0	0	0	0	0.162371	0.71624	0	0	0
AC005588.2	12.1773	10.0775	6.9827	4.0424	63.1408	18.0184	11.3891	47.1522	15.4263	6.00188	15.4418	8.89625	9.10655	10.7835	13.5198	25.966	0	12.5712	16.0297	3.88832
AC005606.1	0.318541	0.573882	3.41895	3.47712	4.31048	2.61518	0.404922	3.28229	1.00911	2.26774	2.41161	0.643753	3.12429	2.35255	1.25523	5.36486	0.0840205	2.00012	2.19372	1.55576
AC005609.1	0	0.0822005	0.102249	0.214423	0.0327675	0.0652932	0.136136	0	0.277445	0	0.102166	0.102467	0.0815181	0.109474	0.0157531	0.28681	0.555984	0.121929	0.173782	0.0799371
AC005609.2	0	0	0	0	0	0	0	0	0	0	0	0	0	0	0	0	0	0	0	0
AC005618.1	6.43624	0.817056	2.1596	2.11694	3.58926	4.18642	3.88514	2.10626	2.65707	2.92132	0.485262	4.41357	0.974501	0.891724	0.443405	3.25425	18.1613	3.45158	11.5304	17.576
AC005626.3	0	0	0	0	0	0	0	0	0	0	0	0	0	0	0	0	0	0	0	0
AC005682.6	1.00697	1.47535	1.12042	3.33016	2.80313	1.4553	2.29015	1.90236	2.29386	1.61425	2.26216	1.51783	1.2358	1.48017	2.24861	3.19056	4.76532	2.18543	1.76968	3.37683
AC005682.7	0.418858	1.83702	0.377622	0.440954	0.952242	0.245374	0.237805	0.643822	0.808782	0.620353	0.262471	0.317442	0.316234	0.280657	0.238135	1.39043	1.45201	1.8788	0	1.15712
AC005722.4	0	0	0	0	0	0	0	0	0.113091	0	0.556015	0	0.133721	0	0	0	0.178167	0	0.250889	0
AC005730.2	0.370416	0	0	0	1.67929	0.429865	0	0	0	0	0.944645	1.12712	0.569904	0	0	0	0	0	2.7973	0
AC005740.3	0	0	0	0	0	0	0	0	0	0	0	0	0	0	0	0	0	0	0	0
AC005740.4	0	0	0	1.69681	0	0.314724	0.617729	0	0.35139	0	0	0.819057	0	0	0	0	4.08889	0.225315	0	0
AC005741.2	0	0	0	0	0	0	0	0	0	0	0	0	0	0	0	0	0	0	0	0
AC005758.1	0.154051	0	0	0.325458	0.350459	0	0	0.237248	0.391654	0	0	0	0	0	0	0.20279	0	0.122819	0	0
AC005776.1	1.51098	3.95771	0	5.22148	4.56275	2.90383	5.88786	6.89838	3.35071	4.61405	5.17788	3.06978	3.12618	8.20809	4.66191	8.90735	3.53571	4.97032	4.72788	3.00841
AC005777.3	0	0	0	0	0	0	0	0	0	2.05354	0	0	0	0	0	0	0	0	0	3.88526
AC005779.1	36.5405	53.7102	90.957	125.489	77.086	63.1136	61.7548	63.9417	59.9611	94.08	70.3373	64.842	57.1798	73.5717	46.8014	85.4573	263.464	57.8354	113.678	142.94
AC005779.2	2.00822	2.04344	2.45941	1.15503	0.426198	1.17068	0.619214	0.934526	1.86854	0.807405	0.728294	0.276491	1.09773	0.73214	0.632306	1.68977	3.24995	0.447103	0	2.88457
AC005786.3	0	0	0	0	0	5.20453	0	0	0	0	0	0	0	0	2.58219	0	0	2.02467	0	0
AC005794.1	0	0	0	0	0	0	0	0	0	0	0	0	0	0	0	0	0	0	0	0
AC005795.1	0.0617461	0.15307	0.2258	0	0.142598	0.225298	0.0693206	0.192823	0.157363	0.092032	0.153601	0.0942497	0.0926561	0.166913	0	0.165415	0	0.048852	0.0864184	0
AC005822.1	0.0845524	0.416261	0.31377	0.36481	0.192988	0.917003	1.06506	0.671717	0.32136	0.37884	0.321558	1.0595	0.251161	0.232178	0.393316	0.674957	0	0.401779	0.353543	0
AC005831.1	73.3407	44.954	34.7165	82.1117	67.0139	53.2543	46.3705	56.1812	45.8458	43.6412	33.4925	52.0036	56.4045	44.1841	34.9592	74.3705	26.769	48.8059	37.011	26.0188
AC005838.2	0	0	0	0	0	0	0	0	1.84414	0.943507	0	0	0	0	0	0.490045	0	0	0.505399	0
AC005841.1	7.07864	3.72415	3.55238	11.8527	7.63337	5.164	6.11866	5.17551	3.73529	9.19625	3.3278	4.2175	4.82982	3.5842	2.82051	8.9865	14.937	8.40128	6.47509	17.5332
AC005884.1	0.685189	0.857728	0	0	1.04997	1.36641	0.259909	1.41846	1.76631	0.680402	1.7252	1.73653	0	1.84875	0.781849	1.52024	0	0.934147	0.666545	0.435306
AC006001.1	0.797137	1.992	0.359441	1.25951	0.906229	0.934118	0.451784	1.22565	0.51191	2.35714	0.249366	0.301935	1.20135	0	0.452787	0.528372	3.17772	2.22176	2.48838	5.0447
AC006011.4	17.2444	8.54537	19.4011	16.669	20.7541	27.6667	9.79454	20.581	8.96904	16.9143	44.0396	18.8159	21.6662	14.6457	40.6835	11.5467	0	8.06272	6.35494	17.9875
AC006014.1	10.6449	13.0352	12.77	9.6	12.4675	24.1845	24.2069	10.3902	7.83127	14.0506	17.0444	8.40051	11.3327	12.3715	8.86868	44.2485	0.724038	13.395	28.2458	2.59729
AC006014.10	0.4195	0.495269	0.69448	1.36877	1.97212	1.25208	0.68117	3.49682	1.49372	3.74748	0	1.61529	1.70331	1.80346	0.63957	2.7594	0.617035	1.15202	0.85787	1.11023
AC006014.7	0	0	0	0	0	0	0.323748	0	0	0.208859	0	0	0	0.178361	0.323608	0	0	0	0.382333	0.185125
AC006014.8	0	0.422266	0.119497	0.793094	0	0.763775	0	1.58295	0	0	0.664195	0.538385	0	0.455764	0.101452	0.137538	0.680165	0	1.78796	0.9148
AC006022.4	0	0	0.544456	0	0	0	0.699382	0.931059	0	0	0	0	0	0.409847	0.348713	0	6.47413	0	0.450115	0
AC006023.8	0.055398	0.132796	0.403472	0.11778	0	0.131017	0.183862	0.171261	0.206476	0.0799193	0.135755	0.0835011	0.0815773	0.0732846	0.0618491	0.287202	0	0.296976	0.228545	0.0795558
AC006024.4	0	0	0	0	0	0	0	0.0376141	0	0	0	0	0	0	0	0	0	0	0	0
AC006026.10	0	0	0	0	0	0	0	0	0	0	0	0	0	0	0	0	0	0	0	0
AC006026.12	4.50807	0	0	0	3.35452	0	0	0	0	0	0	0	2.2923	0	3.38825	0	0	6.94457	0	12.1983
AC006026.9	0	0	0	0	0	0	0.0493426	0	0	0	0	0	0	0.0589566	0	0	0	0	0	0
AC006028.11	1.4372	4.40089	3.09348	4.21583	4.56874	1.34062	7.58997	0.881268	3.00505	3.44516	2.91054	3.0571	3.94662	5.81025	1.97634	13.4981	6.71731	11.5982	1.69471	4.29251
AC006033.22	1.3149	0.333781	2.83438	0	0	2.14912	0.601945	0	1.02661	0.392808	0.995812	1.99633	0.800215	0	0	1.05544	0	1.09564	0	1.60529
AC006035.1	0	0	0	0	0	0	0	0.273496	0	0	0	0	0	0.475002	0	0.704541	0	0	0.253444	0
AC006042.8	4.91552	4.48621	11.3907	30.0451	15.0123	16.0503	24.6388	22.8802	20.752	23.6127	18.4119	18.7758	11.5166	20.3215	8.91839	29.1524	4.9691	7.74416	7.52882	10.3414
AC006045.3	0	0	0	0	0	0	0	0	0.338997	0	0	0	0	0	0	0	0	0	0	0
AC006070.12	0	0	0	0	0	0	0	0	0	0	0	0	0	0	0	0	0	0	0	0
AC006077.4	0.372245	2.41013	0.66434	0.776619	0.84385	0	3.02117	0.568682	0.983632	0.562628	0.949457	0.566395	0.572626	0	1.28641	0.503281	0	0.644392	2.81264	0.923696
AC006111.1	1.5514	2.08343	4.62189	4.36755	1.89351	3.50709	3.63137	3.96683	3.89097	5.34168	1.92064	3.83385	3.06238	2.33125	2.6493	5.65302	18.2212	3.17461	8.4516	6.20827
AC006115.6	0	1.44269	0	0	0	0	0	0	0	0	0	0	0	0	0	0	0	1.041	0	0
AC006116.13	0.701814	0.318383	0.318774	0.186128	0.199728	0.310567	0.0975885	0.135436	0	0.254521	0.431987	0.39716	0.259721	0.232716	0.68829	0	0.517644	0.204196	0	0.264193
AC006116.14	0.341515	0.440447	0.610525	0.713778	0	0.396994	0.394732	0.522611	0.449826	0	0	0	0	0	0.392933	1.38186	0	0	0	0
AC006116.20	3.63309	6.29675	5.99485	7.80791	5.08773	7.39942	4.88126	8.34704	5.22486	6.73327	5.27998	4.16857	6.57426	5.36184	6.16429	8.31115	11.7705	6.02025	5.21828	7.91665
AC006116.22	0.1099	0.655258	0.267498	0.157036	0	0.129657	0.282331	0.39709	0.226458	0.15748	0.26763	0.21994	0	0.0483255	0.447286	0.284177	0.0675474	0.166474	0.0499259	0.102497
AC006116.27	0	0	0	0	0	0	0	0	0	0	0	0	0	0	0	0	0	0	0	0
AC006126.3	1.8718	3.72935	3.0409	3.94639	3.40524	3.84883	2.11771	1.92129	2.63713	5.24717	2.99403	2.55184	2.81573	1.75223	1.91107	4.21058	12.1572	5.5988	5.08586	2.98146
AC006130.4	0	0	0	0.847117	0	0	0	0	0	0	0	0	0	0	0	0	0	0	0.620167	0
AC006133.3	0	0	0	0	0	0	0	0	0	0	0	2.60278	0	0	0	2.27955	0	0	8.576	0
AC006153.3	0	0	0	0	0	0	0	0	0	0	0	0	0	0	0.36073	0	0	0	0	0
AC006156.1	0.198786	0.145621	0.504587	0.589297	0.180967	0.234114	0.17787	0.310413	0.100263	0.23193	0	0.180205	0.118304	0.264355	0.0447343	0.0520527	0.894557	0.156242	0.612783	0.251375
AC006156.2	0	0	0	0	0	0	0	0	0	0	0	0	0	0	0	0	0	0	0	0
AC006195.2	0	0.46095	1.72617	1.61266	0.432787	0.896944	0.529366	0.44013	0.834268	1.65678	0.82001	1.29136	0.704381	1.00923	0.426545	1.36371	2.4524	0.591774	0.264478	1.15779
AC006326.3	0	0	0	0	0.786487	0.407073	0	0	0	0	0	0	0	0	0	1.05497	0	0	0	0
AC006326.5	0	0	0	0	0	0	0	0	0	0	0	0	0	0	0	0	0	0	0	0
AC006328.9	0	0	0	0	0	0.367281	0	0	0	0	0	0	0	0	0	0	0	0	0	0
AC006335.10	0	0	0	0	0	0	0	0	0	0	0	0	0	0	0	0	0	0	0	0
AC006335.11	3.31077	4.12806	4.1636	2.81094	4.04849	4.4644	3.48612	3.31741	2.50324	4.11433	4.03797	5.02886	7.35343	4.15578	4.28071	2.96496	10.5519	7.29676	6.9504	7.44892
AC006335.2	0	0	0	0	0	0.431899	0	0	0	0	0	0	0	0	0	0	0	0	0	0
AC006335.6	0.366023	0	0	0	0	0	0	0	0	0	0	0	0.275132	0	0	0	0	0	0	0
AC006355.3	0.255896	0.206236	1.24	0.362009	0.388411	0.906054	0.284544	1.1853	0.746946	0.247373	0.419881	0.386132	0.126216	0.904921	1.14693	0.444309	0	0.132233	0.118327	0.127974
AC006366.3	0	0	0	0	0	0	0	0	0	0	0	0	0	0	0	0	0	0	0	0
AC006372.1	0	0.0633607	0.0963388	0	0	0.125133	0	0.0817795	0	0.0762855	0	0.0797311	0.0778699	0	0.0590442	0.137076	0	0.0809457	0.072696	0.151401
AC006390.4	0	0	0	0	0	0	0	0	0	0	0	0	0	0	0	0	0	0	0	0
AC006427.2	0	0	0	0.551927	0	0.460462	0	0.402058	0	0	0.161568	0	0	0.347192	0.293891	0.342081	0	0	0	0
AC006435.1	0	0	0	0	0	0.263357	0	0.179344	0	0	0	0	0	0	0.137706	0	0	0	0	0
AC006445.6	0	0	1.52924	0	0	0	0	0	0	0	0	0	0	0	0	0	0	0	0	0
AC006445.7	0	0	0	1.42602	0	0.528987	0.257375	0	0.291991	1.67882	0	0	0.342115	0.303287	0.257545	0.300936	0	0	0.981364	0
AC006449.1	50.2598	40.1939	106.592	77.021	58.1324	116.863	47.2396	144.487	38.8479	58.8724	60.7631	69.6258	50.2532	89.8785	128.125	66.4584	0	35.2081	36.0577	0
AC006455.1	0.0534384	0.0635279	0.0487435	0.341469	0.182633	0.0437325	0.0882499	0.165382	0.0659562	0.0383583	0.195612	0.120694	0.0783293	0.0705273	0.11891	0.344746	0.342215	0.303444	0.510161	0.368574
AC006461.2	7.3202	2.11468	5.06844	7.62406	1.84205	0.470901	0.94511	0.620515	5.38566	2.46605	2.07922	1.23714	1.25398	2.20506	0.937696	6.60994	6.3214	2.48914	0.620167	3.19471
AC006465.4	1.32456	2.30516	2.40882	4.84434	3.3513	0.782238	2.44986	2.50068	2.38698	2.76874	2.80249	1.44288	2.71701	2.92472	1.56441	2.96511	1.42264	2.32751	2.33982	3.03806
AC006466.5	0	0	0	0	0	0	0	0	0	0	0	0	0	0	0	0	0	0	0	0
AC006483.5	0	0.303461	0	0	0	0	0	0	0	0	0	0	0	0	0	0	0	0	0	1.9788
AC006486.1	2.55894	3.79658	4.9726	6.42413	4.78678	3.86238	3.85117	4.48151	3.79501	5.02148	4.68367	3.65359	3.21577	4.22387	2.60472	5.5012	6.69595	5.13977	7.18175	6.66276
AC006486.9	0	0	0.948242	0	0	0	1.27773	0	0.694882	0.667816	0	0.775378	0	0.363509	0	4.11759	0	0.147598	0	1.37814
AC006499.1	0.45651	0	0	0.161548	0.519744	0.179703	0.0844703	0	0.0949782	0	0	0.459077	0.224831	0	0	0.19787	0.147539	0.58755	0	0
AC006499.2	0	0.25043	0	0	0	0	0.227158	0	0	0.296295	0	0	0	1.34121	0	1.32831	0	2.93033	0	0
AC006499.3	0	0.299746	0.444595	0	0	0.144397	0	0	0.154755	0.178954	0.151749	0.370615	0.182545	0.163129	0.276085	0.321291	0	1.3512	0.688019	0.584593
AC006499.4	0	0	0	0.800089	0	0.444955	0	0	0.507419	0	0.489983	0	0	0	0.883991	0	0	1.66677	0	0
AC006499.5	0.134693	0.165183	0	0	0.612984	0	0.453155	0	0.340908	0	0	0	0.40178	0	0	0.353535	0	1.59801	0	0.218196
AC006499.6	0.104893	0	0	0.222313	0	0.123648	0.234063	0.161839	0.131821	0.610405	0.129459	0.158397	0.778497	0.278655	0.235635	0.274046	0	2.21289	0	0.16213
AC006499.7	0.320094	0.197749	0	1.69003	1.45633	0	0.540797	0	0	0	0	0	0.239698	0.213548	0.180965	1.05445	1.38138	1.53508	0.227005	0.81097
AC006499.8	0.190734	0.171077	0	0	0.434459	0	0.158051	0.0737273	0.118272	0.274798	0	0.287411	0.210389	0.189119	0	0.37036	0.804495	1.34697	0.457983	0.067729
AC006499.9	0	0	0	0	0	0	0	0	0	0	0	0	0	0	0	0	0	0	0	0
AC006509.4	0.5909	0.377664	0	0	0	0	3.05554	0.452825	0	2.21576	0	0	0	0	0.338741	0	0	1.24515	0	0
AC006509.7	56.5622	56.826	93.1007	194.432	132.597	160.413	76.6575	121.207	66.564	58.0797	65.4394	85.7636	107.147	75.0069	80.6914	75.3047	2731.64	1176.96	954.648	1204.76
AC006538.4	0	0	0	0	0	0	0	0	0	0	0	0	0	0	0	0	0	0	0	0
AC006539.2	0.622994	0.52017	0	0.874576	0	0	2.35731	0.31922	0	2.46	0.780576	0.629495	1.25358	0.680968	0.944317	0.551348	0	1.01557	2.09176	0
AC006539.3	2.07794	3.43609	2.81567	6.21177	12.9973	2.23571	6.45044	2.39848	3.09507	8.66604	2.5905	1.57295	3.89845	3.23816	4.7066	10.9743	10.2696	5.14922	3.45207	5.98155
AC006539.4	2.98569	1.30785	2.53807	3.70546	3.59511	1.44277	1.98337	2.43243	2.01908	1.0345	0.657092	1.70902	1.58224	1.87712	1.98962	2.55179	2.3225	1.97816	2.50276	1.52316
AC006547.14	0.153095	0.450489	0.313126	0.539096	0.671549	0.978274	0.648121	0.471567	0.408877	1.28542	0.444024	1.2209	0.493902	0.486744	0.511127	0.417996	6.07942	0.823629	0.806318	3.13213
AC006548.19	24.5866	12.5269	0	0	0	0	0	0	38.4334	33.7814	14.7125	0	0	7.20191	0	13.4283	0	48.1772	0	0
AC006548.26	0	0	0	0	0	0	0	0	0	0	0	0	0	0	0	0	0	0	0	0
AC006946.12	25.342	26.6631	7.88223	20.1149	24.602	12.1149	13.084	17.8055	13.85	16.4638	7.19985	16.5227	29.1416	6.54276	13.4498	19.0684	32.3265	14.414	23.2874	29.2984
AC006946.15	0.0904355	0.129695	0.16424	0.115552	0.081751	0.128537	0.079656	0	0	0.103873	0.088186	0.10829	0.0810045	0.0475554	0	0.266865	0	0.0830265	0	0.288849
AC006960.5	0	0	0	0	0	2.65594	5.3686	0	0	0	0	3.47584	0	3.17882	0	3.03255	0	8.24824	0	0
AC006967.1	1.83251	3.01225	4.55474	8.44459	3.67002	3.85637	2.72514	4.14739	2.83441	4.42007	2.15741	5.10704	4.42371	3.11079	2.23061	4.90258	6.61697	3.73931	6.56816	4.81862
AC006978.6	5.94841	14.7218	8.26409	17.1696	9.06671	20.2808	19.6093	16.6333	13.1782	20.8555	13.1874	19.3951	9.0042	13.5957	10.3451	20.6226	22.2259	10.1672	10.2446	12.3677
AC006987.4	3.29031	21.4866	5.58761	4.079	3.08071	7.71423	7.67108	1.19062	13.9029	16.0091	1.20991	5.8647	4.95475	2.33074	5.27334	5.12721	13.5583	5.96041	5.54634	23.5541
AC006987.5	0	0	0	0	0	0	0	0	0	0	0	0	0	0	0	0	0	0	0	0
AC006987.6	0.967738	1.93138	0.349226	0.4079	0.440102	0.907557	1.53422	1.48828	0.744801	3.43052	1.93586	0.879705	0.874368	0.776912	1.31833	1.02544	6.99783	0.941118	2.21854	10.7379
AC006987.7	0	0	0	0	0	0	0	0.115269	0	0	0	0	0	0.0988763	0	0	0	0	0	0
AC006989.2	0	0	0	0	0	0	0	0	0	0	0	0	0	0	0	0	0	0	0	0
AC006994.1	0.852446	5.18462	1.9336	2.70975	1.94038	1.75832	2.61624	1.31515	2.67925	1.86077	1.18389	2.09192	1.26568	2.54799	2.51389	5.84772	2.57398	2.41612	1.04122	4.29318
AC006995.8	2.74319	2.33152	5.27285	8.86293	4.75776	8.27215	4.2481	10.7468	3.76581	7.22683	4.41261	6.82462	2.55459	5.55027	3.71897	5.94217	7.38324	3.50052	3.90273	4.37004
AC007000.10	22.4794	23.0624	32.3245	78.2441	36.3627	25.8116	27.7681	40.1935	20.3427	26.9239	27.1146	29.8159	47.3614	27.8164	24.1056	39.0766	8.57577	22.0943	20.5825	14.1069
AC007000.11	50.0659	29.0397	23.7379	196.429	102.812	23.1017	64.6444	34.8501	46.3811	115.069	35.367	65.8166	72.5042	32.0832	55.966	97.3683	3.52183	30.6469	32.0437	6.02968
AC007000.12	1.22901	1.98184	3.26404	10.1811	3.12957	4.19285	6.11482	2.6375	6.0712	6.7538	3.99408	8.05009	5.51898	2.97278	2.20668	9.17136	4.90655	3.513	5.90244	4.77804
AC007016.3	0	0.937431	0	0	1.61865	0	0.839413	0	0	0	0	1.08932	0	0	0	2.92001	0	0.66455	0	0
AC007040.11	1.18102	1.79747	2.46568	4.54496	3.43269	1.59164	1.33312	1.73054	3.06799	2.48419	1.86937	2.75719	2.06048	2.29263	0.872198	3.00509	3.08977	1.71107	3.35694	3.61894
AC007041.2	0	0.369109	0	0.496971	0	0	0.434616	0	0.0944983	0.224968	0.0940096	0	0	0	0	0.100247	0	0.351231	0.208308	0.107907
AC007050.18	0.151975	0.455803	0.13989	0.642248	0	0.0894896	0.9234	0.474086	0.189248	1.09468	0.092926	1.14395	1.11717	1.21268	0.508827	0.49416	6.15515	1.57636	1.67363	4.26056
AC007064.22	0	0	0	0	0	0	0	0	0	0	0	0	0	0	0	0	0	0	0	0
AC007064.25	0	0	0	0	0	0	0	0	0	0	0	0	0	0	0	0	0	0	0	0
AC007115.3	0	0	0	0	0	0	0	0	0	0	0	0	0	0	0	0	0	0	0	0
AC007136.1	0	0	0	0	0	0	0	0	1.50799	0	0	0	0	0	0	0	0	1.07903	0	0
AC007163.10	0	0	0	0	0	0	0	0	0	0	0	0	0	0.501276	0.853204	0	0	0	0	0
AC007163.11	0	0	0	0	0	0	0	0	0	0	0	0	0	0	0	0	0	0	0	0
AC007163.8	0	0.170675	0	0	0	0.326988	0	0	0	0	0	0.420321	0	0	0.313551	0.547619	0	0	0	0
AC007163.9	0.121425	0	0	0	0	0.285971	0	0	0	0	0	0.183474	0	0	0	0	0	0	0	0
AC007204.1	2.28745	0.999161	0	0	1.72537	2.61327	1.78734	2.30505	2.02899	2.33656	1.9648	2.31877	2.37338	0	0.881818	1.03493	0	0	0	0
AC007216.2	11.2299	3.28179	13.927	58.7917	0	0	3.58804	10.3228	0	5.27061	3.42729	18.7651	6.14808	16.5981	16.8461	10.2475	10.0807	11.3985	6.82127	0
AC007228.8	2.99641	3.56002	25.6291	5.93569	19.7914	0	19.5408	21.4595	14.6883	25.8797	3.76517	4.2507	21.9244	7.79762	9.70241	11.1243	0	19.8086	0	9.76761
AC007229.3	0.291484	0	1.04574	0.636382	0	0.645653	0.328115	0	0.360948	1.71652	1.39959	0	0	0	0	0.387384	3.59474	0	0.813272	1.15595
AC007237.2	0.83535	0.261645	0.376459	0.87945	0.47478	0	0	0.321009	0.537591	0	0	0.633077	0.630453	0.559567	0.474892	0.831826	1.44668	0.510826	0	0
AC007238.1	0.0265993	0.149911	0.100667	0	0.65662	0.165774	0.280737	0.0438004	0.0349034	0	0	0.194112	0	0	0	0	0	0.0841985	0.147835	0
AC007248.6	0	0	0	0	0	0.339038	0	0	0.760661	0	0	0	0	0	0	0	0	0	0	0
AC007248.7	0	0.373853	1.30318	0.434826	1.86782	2.90214	0.686335	0.474786	0.128827	0.149156	0.37963	0.774346	1.67406	0.40863	2.41859	0.267867	0	0.640513	0.429024	0.473897
AC007253.1	0	0.24131	0	0.210735	0.452538	0.117208	0.110793	0	0.499011	0.144467	0.122575	0	0.294815	0	0.111568	0.778368	0.198334	0.0774889	0	0
AC007256.5	1.01622	1.47873	1.90519	3.31542	2.25103	2.56464	1.9382	2.33352	2.03608	1.58711	2.20846	2.99321	1.32928	2.21595	2.91434	3.90423	0.776079	1.88189	1.65615	1.40473
AC007272.1	11.1558	5.24872	23.1552	61.7711	0	15.7625	38.3828	22.1657	24.1698	6.64101	7.26796	19.1454	12.6452	20.9991	9.67914	19.3323	37.7348	8.81907	85.3606	0
AC007272.3	1.62306	2.91373	3.65899	9.50927	3.69109	2.96205	2.44572	4.16206	2.76719	2.92327	2.70058	3.27717	3.79383	1.44616	2.453	3.8139	6.40089	2.76213	3.86031	1.89223
AC007274.2	0	0	0	0	0	0	0	0	0	0	0	0	0	0	0	0	0	0	0	0
AC007274.5	0	0	0	0	0	0	0	0	0	0	0	0	0	0	0	0	0	0	0	0
AC007279.2	2.24414	2.99004	2.13306	2.94399	2.18923	1.51146	1.66978	1.81354	2.82154	3.1104	1.31929	3.22768	2.38012	1.27771	0.720357	3.49102	14.2033	2.25628	1.04432	6.46145
AC007282.6	0	0.242093	0	0	0	0	0	0	0.248948	0	0.242635	0	0	0	0.88125	0	0	0	0	0
AC007283.4	46.0423	73.5987	92.2089	139.49	125.568	94.8943	105.309	119.45	69.5365	90.1843	57.4432	97.9512	102.462	109.968	83.8535	97.4976	304.113	122.751	103.512	282.244
AC007292.1	1.16913	1.51817	2.7791	2.43718	0.883016	0.451741	2.26186	0	1.03155	1.76968	1.99102	1.18637	1.80048	2.63949	0.897819	1.05438	0	1.01774	2.95813	0.993653
AC007312.3	9.53564	4.1614	6.72395	5.25096	4.31981	8.74931	5.97266	6.74886	14.42	9.74468	9.8397	1.93483	7.90509	3.46133	8.84404	17.3178	2.507	12.2768	10.2161	57.1583
AC007316.3	0	0	0	0	0	0	0	0	0	0	0	0	0	0	0.362231	0	0	0	0	0
AC007318.5	1.42063	0.415303	1.29855	2.91613	1.29116	0.801181	2.00062	0.50767	0.361108	1.39449	0.552338	1.53815	2.35559	0.503885	0.270244	1.80377	0.344959	0.749494	0.722611	0.643034
AC007322.1	0	0	0	0	0	0	0	0	0	0	0	0	0.240768	0	0	0	0	0	0	0
AC007322.3	0	0	0	0	0	0	0	0	0	0	0	0	0	0	0	0	0	0	0	0
AC007322.5	0	0	0	0	0	0	0	0	0	0	0	0	0	0	0	0	0	0	0	0
AC007322.7	0	0	0	0	0	0	0	0	0	0	0	0	0	0	0	0	0	0	0	0
AC007326.9	0	0	0	0	0	0	0	0	0	0	0	0	0	0	0	0	0	0	0	0.456932
AC007327.6	3.03065	0.794976	0	0	1.37254	4.87348	0.711121	3.67902	5.65757	1.85865	4.68908	0.922474	1.88527	0.824869	3.51353	0	0	0.55459	0	1.98564
AC007347.1	8.25249	4.3272	6.7818	7.95089	7.42898	9.03126	5.48217	11.1072	6.25954	8.90999	5.03487	8.02281	7.3894	8.65444	7.52928	8.08169	5.15649	4.83072	2.58675	3.28528
AC007362.1	24.5533	29.2696	13.7022	4.88107	6.28993	16.0878	6.09612	13.6645	18.417	6.17597	11.4293	10.2399	18.6649	13.4166	19.3672	3.07696	6.88615	12.881	5.35428	6.28914
AC007365.4	3.77849	2.08512	1.69961	4.4664	4.82956	0.552288	1.61578	0.36265	0.91688	5.27086	1.48559	0.358197	2.865	0.317346	2.15495	1.57422	4.55068	3.89244	1.02883	2.28466
AC007375.1	0	0	0	0	0	0	0	0	0	0	0	0	0	0	0	0	0	0	0	0
AC007377.1	62.2778	470.019	103.333	30.0393	17.6976	149.211	20.5872	56.775	20.6406	59.9554	39.5635	25.0717	96.933	63.3774	178.19	30.9557	62.1803	118.984	0	59.6569
AC007382.1	8.64871	2.81836	0	11.0306	19.4979	3.67899	13.8621	0	2.84785	6.61594	4.15647	8.17075	13.4128	0	3.72568	1.44965	0	14.2397	1.82971	10.8536
AC007383.6	0	0	0	0	0	0	0	0	0	0	0	0	0	0	0	0	0	0	0	0
AC007386.3	1.1844	2.09598	1.83465	4.28555	0.769729	1.98646	2.29038	5.46923	2.80581	3.23547	3.16219	0.768367	0.507573	1.12966	2.29835	15.6291	5.91439	2.30789	2.40649	3.19282
AC007387.2	0	0	0	0	0	0	0	0	0	0	0	0	0	0	0	0	0	0	0	0
AC007389.1	1.14119	0.417363	0	0.241724	0.519478	0.268888	0.510104	0.528036	1.72468	0.669124	0.846217	2.24103	1.18753	0.606785	0.128324	1.79147	5.33383	0.626536	0.957955	0
AC007389.2	0	0	0	1.89287	3.09588	0	0.530766	0.693704	0.605991	0	1.1679	0	0	1.23687	0	4.94953	0	0.404158	0	0
AC007390.4	0	0	0	0	0	0	0	0	0	0	0	0	0	0	0	0	0	0	0	0
AC007394.3	0	0	0	0	0	0	0	0	0	0	0	0	0	0	0	0	0	0.155108	0	0
AC007395.4	0.0694983	0.512026	0	0.293935	0	0.081747	0	0.107092	0.352155	0	0.172413	0	0	0	0.0783878	0	0	0	0	0.226742
AC007401.1	1.31016	4.49946	3.15873	6.89214	4.47918	3.31263	2.69841	3.56361	4.28779	3.10682	3.39249	3.44524	2.5373	3.09304	3.07052	5.87259	2.87321	3.19019	4.56205	2.99807
AC007401.2	3.22537	10.855	1.5911	6.97479	6.85147	7.2121	7.42791	3.56929	9.42114	11.7657	5.32771	10.8918	5.81747	5.31842	7.25749	5.24593	16.5658	12.0067	6.80485	5.00542
AC007421.1	3.92074	2.43979	16.7866	15.585	17.4327	30.4354	22.0491	42.633	0	5.80844	39.7045	20.0714	11.7374	12.9868	19.5887	7.53955	0	3.48863	18.7096	15.8937
AC007461.1	0	0	0	0.554838	0	0	0	0	0	0.766423	0	0	0	0	0	0	0	0.207096	0	0
AC007551.2	0	0	0.356596	0.416513	0	0	0.224019	0.303974	0	0.292199	0.247308	0	0	0	0	0.262001	0	0.160451	0	0.35642
AC007557.1	0	0	0	0	0	0	0	0	0.779731	0.893709	0	0	0	0	0	0	0	0	0	0
AC007559.1	0	0	0	0	0	0	0	0	0	0	0	0	0	0	0	0	0	0	0	0
AC007560.1	0	0	0	0	0	0	0	0	0	0	0	0	0	0	0	0	0	0	0	0
AC007562.1	0	0	0	0	0	0	0	0	0	0	0	0	0	0	0	0	0	0	0	0
AC007563.4	0	0	0	0	0	0	0	0	0	0	0	0	0	0	0	0.879724	0	0	0	0
AC007568.1	0	0	0	0	0	0	0	0	0	0	0	0	0	0	0	0	0	0	0	0
AC007618.3	0	0	0.45661	0.799914	0	0.444902	0.141063	0.776853	1.27277	0.183937	1.09173	0.761685	0	0.670484	0.283725	0.165098	0	0.198562	0.353735	0
AC007677.2	0.199823	0.499426	0	0.420957	0	0	0	0	0.770037	0.886399	0.250059	0.605512	0	0	0.22702	0.264922	0	1.29855	0	1.8083
AC007679.1	0	0	0	0	0	0	0	0	0	0	0	0	0	0	0	0	0	0	0	0
AC007679.4	12.0853	9.08589	10.3539	17.2777	21.8363	9.61408	8.49968	8.84617	9.31116	13.1511	8.68043	10.0124	10.0416	5.17904	4.4011	15.0849	9.09231	7.81202	18.1524	7.99998
AC007690.1	14.9791	18.4579	20.888	49.7851	33.7928	21.5595	23.5971	25.6364	15.7453	25.4688	20.3897	12.1793	19.5056	21.2348	17.3463	37.346	20.8606	20.4942	23.3965	19.8453
AC007742.3	0	0	0	0.416873	0	0	0	0	0.264912	0	0	0	0	1.89803	0	0	0	0	0	0
AC007742.7	0	0	0	0	0	0	0	0	0.096699	0.0186015	0	0	0	0.017063	0	0	1.2033	0	0	0
AC007773.3	0.726674	0.67762	2.95234	2.29885	2.06568	0.639349	4.72326	0.559002	0	3.48103	0.680255	0.550247	1.36522	0.728489	1.02978	0.960704	11.3049	1.90473	1.81548	5.73179
AC007790.4	7.66187	7.22181	8.84208	11.5557	8.98338	9.29886	7.52675	5.90824	5.11953	8.79911	8.46725	4.73514	10.8758	9.87779	7.05084	8.35528	2.365	6.83432	4.22527	5.11238
AC007875.2	49.8346	16.6873	23.3951	59.0167	41.7541	24.8899	31.7047	32.7328	26.7908	31.5963	9.01982	22.5417	19.4855	23.1914	9.52409	66.5332	42.1686	28.5154	21.0464	32.8228
AC007875.3	17.9798	12.4677	36.7761	51.8354	33.5724	29.5717	25.4469	40.6223	20.3152	27.8606	19.5433	19.8063	18.8519	32.1423	22.52	46.4718	26.6504	25.2656	23.8942	23.4417
AC007881.4	1.55185	9.34655	0	0	3.80039	0	0	0	0	2.11904	0	0	0	5.93774	0	2.05752	0	0	0	0
AC007899.3	1.05547	3.14203	3.34116	3.19551	2.50066	4.53854	3.21192	2.61538	2.51707	1.37552	0.731953	5.07102	1.46855	2.95943	2.50397	4.55398	0	2.6541	0.625802	2.9598
AC007919.18	62.4242	152.169	56.5366	17.1691	16.8442	26.3268	17.4492	20.9828	13.5533	15.6819	10.7729	4.23763	32.6571	30.3619	41.4342	15.0753	0	8.75154	15.6678	3.25157
AC007919.19	13.1304	17.4286	24.7713	17.8709	19.2901	9.23045	15.1186	11.8015	12.7204	10.7571	10.3678	20.2018	12.1822	18.122	22.9532	17.95	26.3309	9.0334	6.09378	11.3787
AC007919.2	12.0785	25.8007	42.585	28.8803	18.7192	6.56198	14.9316	12.5336	31.3847	13.6425	13.1196	29.0225	13.8339	10.384	16.9511	26.8426	100.28	14.6153	10.2161	14.8188
AC007952.1	13.3669	21.181	36.5984	190.871	120.21	21.6672	182.571	85.0688	40.8561	82.9585	75.2705	64.8595	9.28992	25.8229	21.6112	138.149	79.6511	66.0188	66.1583	85.7836
AC007952.5	0.699611	0.617574	2.87108	5.62556	3.1592	3.27627	3.12951	7.75434	0.611292	2.12383	3.18267	2.17429	0.689447	2.00552	1.925	0.571207	2.61306	0.391406	0.677898	6.04295
AC007952.6	0.0598493	0.164742	1.93686	0.0137775	0.40184	1.33858	0	0.00079787	0	0.311414	1.36984	0.56394	0.064054	0.403967	1.03239	0.087596	1.08871	0	0	1.27516
AC007956.1	0	0	0	0	0	0	0	0	0	0	0	0	0	0	0	0	1.36446	0	7.16561	3.45058
AC007965.1	0	0	0	0	0	0	0	0	0	0	0	0	0	0	0	0	0	0	0	0
AC007967.2	0	0	0	0	0	0	0	0	0	0	0	0	0	0	0	0	0	0	0	0
AC007967.3	0	0	0	0	0	0	0	0	0	0	0	0	0	0	0	0	0	0	0	0
AC007967.4	0	0	0	0	0	0	0	0	0	0	0	0	0	0	0	0	0	0	0	0
AC007969.4	1.27955	0	0	7.80171	0	1.4484	2.96382	13.2915	1.66951	0	0	3.8432	0	3.45079	0	5.07921	0	3.57838	10.8092	3.78983
AC007969.5	0.145171	0	0	0	0	0.168274	0	0.193437	0	0.205186	0	0	0.206886	0	0.331595	0	0	0	0	0.490978
AC008060.7	0.223565	0.214302	0.480021	0.125547	0.119808	0.858928	0.0638348	0.199997	0.203787	0.0947756	0.420335	0.372389	0.10225	0.23197	0	0.391311	0	0.50313	0.551004	0.542528
AC008065.1	1.09079	0.469897	3.89092	3.79058	2.46989	10.1301	2.10386	2.22278	1.43779	2.74293	10.6541	3.86752	3.35528	12.2836	5.44323	2.45531	1.06012	3.76271	0	0
AC008069.2	0	0	0	0	0	0	0	0	0	0	0	0	0	0	0	0	0	0	0	0
AC008072.1	52.0059	61.3701	71.3703	102.562	89.1645	80.8852	53.0491	77.4548	54.4206	59.8883	59.3705	44.5278	73.8556	56.1158	61.7537	76.8231	63.6703	67.3502	57.4677	49.5413
AC008074.5	1.04085	0.660196	0	1.63809	2.9554	1.21539	0.297675	1.59701	0.338395	2.71988	1.97017	0.395036	1.58293	0.350034	0.89227	1.74002	2.59244	1.08287	1.52187	4.21327
AC008132.1	0.612697	0.0515361	0.0786296	0.214988	0	0	0.142912	0.0667277	0	0.0621185	0	0.0650091	0	0	0.144307	0	0	0.202014	0.177381	0
AC008132.12	0.180334	0	0	0	0	0	0	0	0	0	0	0	0	0	0	0	0	0	0	0
AC008132.13	0.567935	0.421047	0.48991	0.692045	0.4096	0.709584	0.406051	0.618455	0.326798	0.361633	0.25474	0.248871	0.232192	0.299245	0.34819	0.575494	0.705647	0.492609	0.401458	0.658363
AC008132.14	0	0	0	0	0	0	0	0	0.393195	0	0	0	0	0	0	0	0	0	0	0.656036
AC008147.1	9.72009	24.6518	0	0	0	0	0	0	0	22.7297	0	13.5607	0	0	0	0	0	0	0	0
AC008147.2	0	7.28158	0	0	30.4663	16.0784	7.05431	39.6323	8.33935	19.405	7.79516	19.0583	0	55.9521	0	18.4536	0	12.094	5.5553	5.0331
AC008155.1	0	0	0	0	0	0	0	0	0	0.606938	0	0	0	0	0	0	0	0	0	0
AC008155.2	0	0	0	0	0	0	0	0	0	0	0	0	0	0	0	0	0	0	0	0
AC008163.6	0	0	0	0	0	0	0	0	0	0	0	0	0	0	0	0	0	0	0	0
AC008171.1	2.27394	5.91695	0	2.31767	5.12461	1.28662	5.2823	1.69432	5.96413	1.73624	0	5.14799	1.76018	0	0	7.58952	29.8853	3.19751	1.91952	3.69987
AC008173.1	0	0	0	0	0	0	0	0	0	0.929325	0	0	0	0	0	0	0	0	0	0
AC008264.4	0.997292	0.428034	2.37796	0	0	1.54631	1.15151	0.508719	1.31257	1.00184	2.11313	1.01133	0	4.04175	0.382149	1.79161	4.62097	1.13595	1.48978	0.770703
AC008265.2	0	0	0	0	0	0.1246	0	0	0	0	0	0	0	0	0	0	0	0	0	0
AC008267.1	2.99939	4.28806	4.83247	7.86225	4.6622	4.23204	6.0576	4.02415	4.17055	5.37642	4.50301	3.24548	3.5773	5.22483	5.09036	6.46798	9.32486	4.88909	5.5002	7.54198
AC008268.2	0	0	0.151786	0.402625	0.0551605	0.327141	0.132664	0.0691475	0.0894775	0	0.176605	0.237537	0.0555135	0.06687	0	0	1.30123	0.0372721	0.135303	0.528107
AC008271.1	0.30141	0.284394	0.135664	1.29583	0.513787	0.0881647	1.20108	0.826726	0.48665	0.559607	0.0946593	0.601428	0.57019	0.202192	0.171696	0.802497	2.31946	0.448456	0.545201	0.143094
AC008280.1	5.13956	4.5776	3.47666	13.3436	5.02837	4.51957	5.71009	3.39494	5.77516	5.38344	2.79919	1.68133	4.63742	2.23602	5.06803	12.2359	9.18948	4.16973	9.75927	6.9357
AC008280.3	0	0	0	0	0	1.51518	2.54954	0	2.63916	0	0.582369	0	0	0	0.0775248	0	0	2.46378	0.483598	0
AC008372.1	0	0	0	0	0	0	0	0	0	0	0	0	0	0	0	0	0	0	0	0
AC008387.1	0	0	0	0	0	0	0	0	0	0	0	0	0	0	0	0	0	0	0	0
AC008394.1	108.469	72.0239	73.7547	133.921	87.9062	71.9333	76.3802	77.5771	90.6012	115.574	57.4724	88.4733	103.722	63.9305	50.1979	129.186	196.576	97.2301	134.083	124.245
AC008427.2	0	0	0	0	0	0	0	0	0	0	0	0	0	0	0	0	0	0.230323	0	0
AC008443.1	2.03286	5.93307	7.40706	12.0725	8.67425	7.22652	6.64755	4.1318	7.04238	7.65468	7.39795	7.3039	6.277	6.10321	7.14874	8.77998	9.112	5.42556	8.20688	6.58503
AC008498.1	4.28248	2.24785	4.50352	12.2915	7.75134	0.976399	5.02103	3.8703	6.80883	5.2562	0	1.29962	2.66233	1.16579	1.97331	1.15859	22.5931	6.44514	2.85399	6.01588
AC008555.1	18.7528	38.895	13.7864	105.336	50.2981	38.9056	40.0215	33.2072	20.941	66.6985	28.5454	34.3712	57.0943	29.8712	26.4562	77.2591	113.769	70.2847	84.0818	51.693
AC008555.2	2.84271	3.23009	3.00698	14.154	7.16267	2.51499	3.76288	4.95733	2.61279	6.64477	4.98084	4.03803	5.55163	5.48778	1.75562	7.26331	23.9568	5.22935	13.3161	10.2083
AC008565.1	2.63919	3.04291	2.39864	4.48666	4.70878	4.88677	0.898232	8.22897	3.71671	2.17097	3.24526	4.29154	4.59474	7.44798	4.4796	5.36022	0.893931	2.94059	1.77488	0.968332
AC008592.3	0.545249	0.695241	0	0.578308	0.614792	0.955531	1.58874	1.6973	0	0.40468	2.05161	0.431593	0.412198	0.728791	1.23863	0.724781	3.42464	1.36833	0	3.35216
AC008686.1	9.19749	8.29548	27.629	40.0542	19.746	12.4962	11.143	24.2385	12.4025	21.3441	8.86579	24.7018	18.1704	11.5798	4.75704	29.0428	43.4056	17.7665	56.8258	35.4897
AC008694.2	0	0	0.811326	0	1.03564	0	1.06301	0	0	0	0	0	0.7052	0.618434	1.05237	1.23893	0	0	0.705703	0
AC008731.1	0.453872	1.09443	2.55147	2.44021	1.96843	0	0	2.05417	0	0	3.2014	2.34302	1.37786	4.93432	0	0	0	1.76356	0	0
AC008738.1	96.114	32.1707	34.4797	8.53663	24.2403	14.5875	16.3784	16.4572	22.4931	18.1281	14.3088	26.5784	17.4343	16.6459	14.8364	15.5145	22.7189	23.7502	48.0302	16.4874
AC008746.10	0.0565144	0.284394	0	0	0	0.19837	0	0	0	0	0.0709944	0	0	0	0.0643861	0	0.535259	0.232011	0.0817804	0.10732
AC008746.5	10.3709	7.54397	15.3257	21.2427	18.2208	10.4655	7.81992	15.2364	9.44111	9.87858	6.51206	11.8794	13.2304	10.3336	11.6624	13.3725	8.207	9.09846	15.8628	8.82897
AC008746.9	0	0	0	0	0	0	0	0	0	0	0	0	0	0	0	0	0	0	0	0
AC008753.3	0	0	0	0	0	0	0	0	0	0	0	0	0	0	0	0	0	0	0	0
AC008834.2	0	0	0	0	0	0	0	0	0	0	0	0	0	0	0	0	0	0	0	0
AC008850.3	4.41943	17.5338	9.11727	19.8958	11.5698	9.88079	14.929	6.24325	6.71496	7.69146	1.73	5.68921	7.30829	7.35351	3.51954	10.0864	2.87112	4.66012	8.65325	0.798905
AC008865.1	0.181897	0	0.294809	0.253264	0.848872	0.376018	0.122372	0	0	0	0	0	0.160396	0.443985	0	0	0	0	0	0
AC008914.1	351.93	444.096	891.578	1228.49	1006.13	728.165	615.537	484.967	407.152	530.524	346.997	526.22	675.64	480.395	665.51	547.84	257.305	474.707	896.254	188.751
AC008948.1	0.223847	3.39695	0.709954	0.844019	0	1.14721	0	0	0	0	0	0.113278	0.321363	2.64165	3.25042	0	0	0.546901	0	0
AC008964.1	94.1339	65.1434	62.1787	73.8307	167.789	19.4931	18.053	48.9596	10.6416	12.3852	36.7741	66.8561	42.6373	53.8046	42.4633	48.4983	0	35.3436	28.373	0
AC008984.5	0	0	0	0	0	0	0	0	0	0	0	0	0	0	0	0	0	0	0	0
AC008984.6	0	0.7746	0.583218	0	0	0	0	0.092901	0	0	0	0	0	0.0531619	0	0.313103	0.195401	0	0	0.238863
AC008984.7	0	0.581931	0	0	0	0.0665227	0.065475	0.612217	0	0	0.0721881	0	0	0.153736	0.0653531	0	1.18105	0.0479153	0	0
AC009041.1	0	0	0	0	0	0	0	0	0	0	0	0	0.121254	0	0	0	0	0	0	0
AC009041.2	0	0	0	0	0	0	0	0	0	0	0	0	0	0	0	0	0	0	0	0
AC009060.1	294.09	219.715	457.262	488.117	505.152	458.654	183.736	455.869	191.438	236.556	273.192	377.46	279.53	383.641	279.031	268.877	96.994	222.98	73.1876	64.106
AC009061.1	2.04108	3.3403	4.95008	6.56758	7.63845	2.92538	3.55714	5.14411	3.55492	4.42312	3.00779	2.67728	3.96152	2.98711	3.54478	3.85843	6.16581	4.19764	5.40579	3.00477
AC009065.1	0	0	0	0	0	0	0	0	0	0	0	0	0	0	0	0	0	0	0	0
AC009093.1	7.66434	10.608	14.8485	17.704	19.702	14.2499	9.03456	15.353	10.292	14.7643	9.47403	12.7474	12.216	10.44	8.55846	22.5921	14.9836	11.1369	12.5192	12.6751
AC009107.1	7.14653	5.46638	12.427	23.7775	13.9273	10.9921	9.43791	10.6697	14.7364	11.8946	11.7902	13.8253	9.86448	10.9959	9.00323	20.0574	40.9788	10.6443	34.6249	32.9216
AC009120.3	1.80295	7.93715	21.1014	21.7999	3.07336	37.4453	13.8543	34.277	24.4485	24.0984	22.0819	33.8298	9.20791	23.8853	24.9036	23.9989	4.79778	11.8393	3.91267	6.83915
AC009120.8	0	0	0	0	0	0	0.23711	0	0.268795	0	0	0	0	0	0	0	0	0.510826	0	0
AC009161.1	0	0	0	0	0	0	0	0	0	0	0	0	0	0	0	0	0	0	0	0
AC009234.1	0	0	0	0	0.57928	0	0	0	0.160788	0	0	0	0	0	0	0	0	0	0	0
AC009237.10	1.03832	0	0	0	0	0.243237	0.235731	0	0	0	0.520384	0	0.313396	0.278185	0.472159	0	0	0.169235	0.298823	0
AC009237.11	6.31026	2.02393	0	9.90121	6.44529	1.83641	3.27223	2.41522	3.72698	6.642	2.40279	2.39899	11.1077	1.27753	1.44892	9.33763	18.8152	4.55407	4.22103	9.93423
AC009237.13	0	0	0	0	0	0	0	0	0	0	0	0	0	0	0	0	0	0	0	0
AC009237.14	0	0	0	0	0	0	0	0	0	0	0	0	0	0	0	0	0	0	0	0
AC009237.16	0	0	0	0	0	0	0	0	0	0	0	0	0	0	0	0	0	0	0	0
AC009237.17	0	0	0	0	0	0	0	0	0	0	0	0	0	0	0	0.17719	0	0	0	0
AC009237.2	2.5925	0.452729	0	4.7041	2.24761	0.872121	0.570103	0.571024	0.311635	0.720697	0	0.55965	0	0	0.277956	2.9113	0	0.560771	2.29206	2.16062
AC009237.4	0.300705	0	0	0	0	0	0	0	0	0	0	0	0	0	0	0	0	0	0	0
AC009237.5	0	0	0	0	0	0	0	0	0	0	0	0	0	0	0	0	0	0	0	0
AC009237.6	0	0	0	0	0	0	0	0	0	0	0	0	0	0	0	0	0	0	0	0
AC009237.8	0.92657	1.12047	1.67209	2.95986	1.69914	1.33819	1.79052	1.43723	1.24326	2.54156	1.70547	1.3123	1.64951	1.29747	1.3719	2.89761	3.24314	1.67995	2.30883	2.54676
AC009238.6	0	0	0	0	0	0	0	0	0	0	0	0	0	0	0	0	0	0	0	0
AC009238.7	0	0	0	0	0	0	0	0	0	0	0	0	0	0	0	0.17719	0	0	0	0
AC009238.8	0	0	0	0	0	0	0	0	0	0	0	0	0	0	0	0	0	0	0	0
AC009245.3	0.21116	0	0.876524	0.300804	1.48543	0	0.353119	0.999748	0.538262	0.614671	0.448569	1.07084	2.20933	0	0	0.419831	0.415795	0	0.291706	0
AC009263.2	0	0	0	0	0	0	0	0	0.0842223	0.0977272	0	0	0	0	0	0	0	0	0	0.0988063
AC009274.6	0	0	0	0	0	0	0	0	0	0	0	0	0	0	0	0	1.97198	0	0	0
AC009299.4	1.42206	5.69885	0.468479	3.00929	9.41406	8.97726	1.44844	10.7612	2.28751	6.04374	5.76464	5.0803	3.27495	0.344125	2.33025	1.35612	17.6786	2.85664	4.90544	2.4913
AC009299.5	0	0.447464	1.25312	0.540754	1.0701	2.18551	0.436262	2.03134	0.447954	1.1997	0.443455	0.559692	0.361576	0.287396	0.136657	0.174996	0	0.283243	0	0.426645
AC009302.2	0	0	0	0	0	0	0	0	0	0.62217	0	0	0	0	0	0	0	0	0	0
AC009302.4	0	0	0	0	0	0	0	0	0	0	0	0	0	0	0	0	0	0	0	0
AC009303.3	6.66375	11.0516	6.36355	16.3641	7.27143	9.51471	8.66031	8.71522	2.35017	3.76651	7.71727	3.79265	9.13601	6.74651	6.97214	9.62247	3.08699	8.58981	6.96637	10.3277
AC009310.1	0	0	0	0	0	0	0	0.741735	0	0	0	0	0	0	0	0	0	0	0	0
AC009313.2	0	0	0.0750497	0	0.281419	0.243694	0.363578	0.191058	0.0509934	0.118525	0.302107	0.124073	0.242001	0.272058	0.0458953	0.106504	0	0.0940713	0.281977	0.115913
AC009362.2	2.26431	0	0	4.15271	1.92867	0.990335	2.27369	1.7374	1.47971	0	1.07439	1.72012	6.90537	1.14407	0.973339	0.759119	1.46024	1.18779	1.24996	2.40225
AC009365.3	0	0	0.0363737	0	0	0.0236218	0.06606	0	0	0	0	0	0.058627	0	0	0	0	0.0303772	0	0
AC009403.2	4.13959	4.58053	8.43176	11.1866	12.5613	6.70949	9.03049	6.7402	6.07639	10.8227	5.91367	5.61529	8.59627	5.46542	7.0222	8.0191	29.3188	9.52623	9.19994	15.2761
AC009413.2	0.504754	0	0	0	3.94822	0.456947	0.375238	0	0.460499	0	0	0.550542	1.41943	0	1.78473	0.519372	0	0.974916	0	0
AC009414.1	0	0	0	0	0	0	0	0.190351	0	0	0	0	0	0	0	0	0	0	0	0
AC009469.1	54.2974	14.6248	36.3481	11.9321	13.9484	16.4833	7.27912	17.1544	13.1846	18.9791	13.1809	22.606	7.5896	16.5391	14.9636	7.4379	21.4963	10.3088	8.88839	9.70962
AC009474.1	0.0520821	0	0.0948515	0	0	0	0	0	0	0	0	0	0	0	0	0	0.09814	0	0	0
AC009474.2	3.39774	3.98558	0	0	0	0	0	0	0	0	0	0	0	0	0	0	0	0	0	0
AC009477.7	0	0	0	0	0	0	0	0	0	0	0	0	0	0	0	0	0	0	0	0
AC009480.4	0	0	0	0	0	0	0	0	0	0	0	0	0	0	0	0	0	0	0	0
AC009494.3	0	0	0	0	0	0	0	0	0	0	0	0	0	0	0	0	0	0	0	0
AC009500.2	0	0	0	0	0	0	0	0	0	0	0	0	0	0	0	0	0	0	0	0
AC009502.1	0	0	0	0	0	0	0	0.183629	0	0	0	0	0	0	0	0	0.243517	0	0	0
AC009506.2	0	0	0	0	0	0	0	0	0	0	0	0	0	0	0	0	0	0	0	3.09e-06
AC009517.2	0	0	0	0	0	0	0	0	0	0	0	0	0	0	0	0	0	0	0	0
AC009518.2	0	0	0.686074	0.267089	0	0	0	0	0	0	0	0	0	0	0	0	0	0	0	0
AC009518.3	0	0	0	0	0	0	0	0	0	0	0	0	0	0	0	0	0	0	0	0
AC009541.1	0.205685	0	0	0.250304	0.468622	0.0696086	0.0647292	0.0909278	0.0725774	0	0.179335	0	0.861771	0.426674	0.0327024	0.0379282	0.701053	0.0668111	0.481255	0
AC009784.4	0	0.887562	0	0	3.73256	1.38742	0	0	0.303601	0	0.295166	0	3.55592	0	0.267611	0.938317	0	0.966321	0	0
AC009802.1	0	0	0	0	0	0	0	0	0	0	0	0	0	0	0	0	0	0	0	0
AC009892.10	0.189057	1.40438	0.487562	0.334864	0	0.929603	0	0.858675	0.206024	0.121848	0	0	0	0.341588	2.00352	2.62542	0.793691	0.854507	0	0
AC009892.2	0	0	0	0	0	0	0	0	0	0	0	0	0	0	0	0	0	0	0	0
AC009892.5	0	1.23861	0	0	0	0.122241	0	0	0	0	0	0.160703	0.163104	0	0	0	0	0.0928119	0	0
AC009892.9	1.09942	4.62931	0	1.09531	0	0	0	1.58603	0.682387	0.797222	1.40079	0	2.43245	0	0	0	4.47312	1.40083	1.57304	1.34431
AC009945.4	0	0.626469	0	0	0	0	0	0	0	0	0	0	0	0	0	0.65013	0	0	0	0
AC009947.2	0	0	0	0	0	0	0	0	0	0	0	0	0	0	0.1431	0	0	0	0	0.203319
AC009947.3	0.0116222	0	0	0	0	0.0214367	0	0	0	0	0	0	0	0	0	0	0	0.00440454	0	0
AC009947.5	0	0	0	0	0	0	0	0	0	0	0	0	0	0	0	0	0	0	0	0
AC009948.7	0	0.161169	0.474967	0.28337	0	0	0.58601	1.44872	0.165492	0	0.656496	1.20138	0.390263	0	0.148684	0.686506	0	0	0.384525	0.41875
AC009951.1	35.1375	66.2116	37.5335	37.4348	30.8469	32.1192	24.4009	29.5755	29.1898	30.9193	23.932	23.4917	31.4569	25.6937	32.1952	26.069	35.3053	27.6898	23.4473	25.2035
AC009951.2	26.5257	57.8864	45.3869	55.5071	33.3994	23.4514	29.8399	25.8005	29.2992	32.0562	27.454	24.6237	31.5946	29.4438	23.2147	53.5274	116.153	43.9987	61.2405	106.074
AC009960.1	0	0.535979	0.770077	0.899502	0	0	0.242791	0	0	0	0	0	0	0.286364	0	0.567805	0	0	0.616036	0
AC009960.2	0.138997	0	0	0.58787	0.316267	0.163494	0	0	0.176077	0.40681	0.172413	0.21016	0.207453	0	0.313551	0.547619	0	0.55067	0.195906	0
AC009960.3	0	0.31948	0	0.275964	0.296779	0.153487	0.14615	0.603087	0.164879	0	0.323136	0.197127	0	0.173596	0.440836	1.19728	0	0	0	0.839287
AC009960.4	0	0.861804	0	0.296698	0	0.495093	0.157509	0.864818	0	0.205381	0.174083	0	0	0.186922	0	0.55293	0	0.222479	0	0
AC009960.5	0.200908	1.50681	0	1.26965	1.37039	1.88327	0.227796	0.617783	1.03256	0.297128	0.251458	0.608826	0	1.07593	1.36961	0.799223	0.917436	0.489827	0	1.45735
AC009960.6	0	0	0	1.02477	1.119	0	0	0	0	0	0	0	0	0	0	0	0	0	0	0
AC009960.7	0	0.47947	0	0.772815	0	0.85973	0.429391	0	0	0	0	0	0	0	0	0.500724	0	0	0	0.915514
AC009961.2	0	0.436864	0.865006	1.26329	0.271702	1.40468	1.33402	0	1.05276	0.869954	0.147547	0.180205	0.354967	0.317226	0.134234	2.34237	4.39145	0.468726	1.33716	0.754126
AC009961.5	2.69383	3.53072	8.3035	9.72875	10.6654	32.4035	8.70291	22.451	22.4498	10.3233	19.9781	15.3768	4.18513	17.4306	13.2615	30.2504	43.5003	8.69485	8.71227	16.0342
AC009963.3	0	0	5.5426	6.42702	7.15503	3.59734	7.11931	4.65508	3.96449	0	0	0	4.68996	4.22559	3.50459	7.99579	0	18.4987	0	0
AC009963.4	0	0	0	0	0	0	0	0	0	0	0	0	0	0	0	0	0	0	0	0
AC009963.5	0	0	0	0	0	0	0	0	0	0	0	0	0	0	0	0	0	0	0	0
AC009963.6	0	0	0	0	0	0	0	0	0	0	0	0	0	0	0	0	0	0	0	0.399255
AC009965.1	0	0	0	0	0	0	0.09975	0	0	0	0	0	0	0	0	0.350435	0	0	0	0
AC009967.3	6.99575	12.0001	8.41079	21.0349	8.14131	11.8653	4.90624	7.20341	5.62507	7.64013	9.66818	8.57091	5.93046	9.11162	5.78151	7.08153	12.9787	5.87228	11.0182	7.32229
AC009969.1	0	0	0	0	0	0	0	0	0	0	0	0	0	0	0	0	0	0	0	0
AC009974.11	0	0	0	0	0	0	0	0	0	0	0	0	0	0	0	0	0	0	0	0
AC009977.1	0.881888	19.5507	13.1529	14.7584	43.417	11.7015	15.3722	18.719	21.1323	51.7055	14.484	14.7032	0	1.85696	0	61.5383	0	15.2777	23.6937	0
AC010086.1	0.407685	0.0984638	0	0.346128	0	0.866309	0	0	0.713387	2.36312	0.80229	0.492072	0	0.216188	0.365284	1.06116	0	1.00967	0	1.33811
AC010086.5	0	0	0	0	0	0	0	0	0	0	0	0	0	0	0	0	0	0	0	0
AC010091.4	0	0	0	0	0	0.289803	0	0	0	0	3.12556	0	0	0	0	0	0	0	0	0
AC010095.6	0	0	0	5.69797	0	0	0	0	0	0	0	4.07586	0	0	0	0	0	0	0	0
AC010095.7	0	0	0	0	0.340547	0.175948	0.1683	0.230563	0.190096	0.438905	0.371933	0	0	0.19956	0	0	0	0	0	0
AC010132.11	7.58336e-05	0	0	0	0	0	0	0	0	0	0	0	0	0.313895	0	0	0	0	0	0
AC010141.1	0	0	0	0	0	0	0	0	0	0	0	0	0	0	0	0	0	0	0	0
AC010141.4	0	0	0	0	0	0	0	0	0	0	0	0	0	0	0	0	0	0	0	0
AC010141.6	0	0	0	0	0	0	0	0	0	0	0	0	0	0	0	0	0	0	0	0
AC010141.8	0	0	0	0	0	0	0	0	0	0	0	0	0	0	0	0	0	0	0	0
AC010146.1	0	0	0	0	0	0	0	0	0	0.857631	0	0	0	0	0	0	0	0	0	0
AC010150.1	3.07185	5.12596	7.75447	7.33231	6.5184	5.03817	6.27351	4.72251	6.32043	9.09275	3.33424	9.93143	6.17824	3.01695	6.28531	11.9562	12.6948	4.00084	12.0724	9.35078
AC010153.3	0	0	0	0	0	0	0	0	0	0	0	0	0	0	0	0	0	0	0	0
AC010154.2	0	0	0	0	0	0	0	0	0	0	0	0	0	0	0	0	0	0	0	0
AC010170.1	0	0	0	0	0	0	0	0	0	0	0.00460396	0	0	0	0	0	0.207058	0	0	0
AC010240.2	7.5352	9.99297	12.3105	24.008	17.3178	9.80871	5.107	14.3373	9.21902	12.0078	11.3934	12.1004	11.1216	12.7527	8.2716	14.7733	11.6827	13.3817	12.7179	10.7428
AC010240.3	0	0	0	0	0	0	0	0	0	0	0	0.357069	0.356768	0.316062	0	0	0	0	0	0
AC010243.1	2.30657	7.20816	8.25028	11.0223	13.4563	21.4632	12.5502	15.1282	11.2677	4.46639	10.0491	9.52224	13.6401	13.3519	12.8764	14.6467	0	8.71561	6.884	14.4362
AC010296.1	0	0	0	0	0	0	0	0	0	0	0	0	0	0	0	0	0	0	0	0
AC010327.2	2.77004	2.31297	1.64192	5.81998	3.41202	2.9528	3.64338	2.89065	2.15775	6.01543	0.879986	3.14407	3.11433	1.27697	1.00059	4.52728	14.3845	3.59223	4.79672	9.73628
AC010335.1	9.55973	0.718299	0	0.82664	2.5858	0.110908	0	0.93221	0	0	0	2.05864	0	0	0	0	2.88863	0	0	0
AC010336.1	1.11036	1.55799	1.99237	2.84471	1.56567	1.49603	2.02185	2.1418	2.42468	2.64852	1.15956	1.69045	1.74397	1.16486	1.53467	2.25698	3.79127	1.64368	1.99833	2.80982
AC010368.2	0	0	0	0	0	0	0	0	0	0	0	0	0	0	0	0	0	0	0	0
AC010423.1	1.81415	0.078439	0	0	0.0514245	0.0267131	0.0747965	0.246283	0.246753	0	0.379673	0	0	0.0895185	0	0	0	0.151638	0.0900245	0
AC010441.1	17.0567	12.1808	6.13414	2.65709	6.71409	7.9562	3.39125	2.79961	8.01039	2.8222	4.48311	12.2493	6.8803	6.25954	12.2947	3.34626	2.63075	14.9172	8.18305	5.93073
AC010468.1	0.231654	0.278615	1.88774	0.248688	0.528884	0.270398	0.255693	0.350853	0.435078	0.167546	0.278255	0	0.511406	0.151095	0.12682	0.150725	0	0.439504	0	0
AC010468.3	0	0	0	0	0	0	0	0	0	0	0	0	0	0	0	0	0	0	0	0
AC010492.2	0	0	0	0.103706	0	0.1442	0	0	0	0	0	0	0	0	0	0.0638186	0	0	0	0
AC010492.4	0	0.477696	0	0	0	0	0	0.274212	0	0	0	0.276498	0	0	0	0	0	0	0	0
AC010492.5	0.0733585	0.722255	0	0	0	0	0	0	0	0	0	0.0443794	0	0	0	0	0	0	0	0
AC010518.3	0	0	0	0	0	0	0	0	0	0	0	0	0	0	0	0	0	0	0	0
AC010522.1	7.66209	4.43077	18.1451	19.4546	16.4148	5.40806	13.8925	5.26668	11.3047	18.0735	6.52773	5.87181	11.1533	6.34421	3.92298	19.0111	28.463	17.1887	24.0922	19.4592
AC010525.1	14.3289	13.7845	8.23623	15.7424	13.2194	11.4321	13.9081	12.1304	9.61963	16.2975	5.20384	10.3867	5.64113	3.33822	7.79062	21.2269	59.8389	14.7235	15.5388	49.1812
AC010525.5	8.48573	10.9979	14.7164	17.2723	10.9185	16.4716	14.0361	9.0096	6.33913	18.5002	3.10206	12.7808	5.61556	0	12.466	33.8418	5.25028	7.93971	8.18265	33.8817
AC010536.1	0.480597	1.5769	2.19398	4.40475	1.64729	6.94188	1.9076	3.40339	2.28019	4.03244	2.27724	3.36746	3.09431	2.26078	3.04477	4.57803	7.55168	2.61021	3.72024	5.26201
AC010547.9	0.10022	0.19762	0	0.459568	0.225545	0.428159	0.32544	0.184999	0.502138	0.700778	0.507719	0.685413	0.371363	0.264618	0.80945	0.632406	0.366136	0.46836	0.266933	0.997577
AC010620.1	1.1229	0	0	0	0	0	0	0	0	0	0	0	0	0	0	0	0	0	0	0
AC010642.1	7.48962	9.24471	8.40232	11.7645	8.82811	10.6955	12.0278	8.56466	10.7338	12.8594	9.88497	12.507	8.91076	10.9667	10.2127	12.278	12.1202	11.5269	11.6908	9.78581
AC010642.2	1.73116	0.91659	0.377899	1.9122	1.26152	0.57268	1.38219	0.427922	0.517831	1.00134	0.680134	0.939849	1.73737	0.733663	0	0.899454	4.52794	1.33317	1.52976	2.0291
AC010646.3	0	0	0	0	0	1.34954	0.226523	0	0.278997	1.24946	0.275781	1.44792	0	0	0.431841	0	1.36661	0	0	1.08498
AC010677.5	0	0	0	0	0	0	0	0	0	0	0	0	0	0	0	0	0	0	0	0
AC010731.6	0	0	0	0	0	0	0	0	0	0	0	0	0	0	0	0	0	0	0	0
AC010733.5	7.24461	13.3384	10.0904	20.3027	10.049	12.7678	14.0177	13.8963	9.62729	22.2502	10.6945	8.88278	15.5125	16.1586	15.0278	28.9597	23.5453	22.6944	11.1075	18.8084
AC010733.7	0	0	0	0	0	0	0	0	0	0	0	0	0	0.292363	0	0.289927	0	0	0	0
AC010740.1	0	0	0	0	0	0	0	0	0	0	0	0	0	0	0	0	0	0	0	0
AC010747.2	0.963042	1.2161	1.73229	1.01162	0	0	2.19805	0.369671	0	3.5847	0.303091	0.365253	0.730338	0	0	0.321196	0	0.198797	0.349948	0.469823
AC010760.1	0	0	0	0	0	0	0	0	0	0	0	0	0	0	0	0	0	0	0	0
AC010877.1	4.39389	8.2872	0	26.7269	4.50177	17.1003	2.40397	2.76555	9.19114	10.3473	9.7831	4.88122	4.88727	9.77516	2.81543	11.7709	43.4444	10.8442	1.93046	17.9647
AC010878.3	0.081989	0	0	0	0	0.0967872	0.0915325	0	0.102861	0	0	0.124948	0	0	0	0.217902	0	0	0.113626	0
AC010886.2	1.94829	2.74573	5.32638	5.77251	6.48031	3.61482	3.12718	5.33709	5.60241	3.25402	3.5504	4.18243	6.60696	4.56213	3.78124	3.28902	8.43614	4.62106	2.84737	2.65499
AC010894.4	0	0	0	0	0	0.198497	0	0.261306	0	0.287083	0	0	0.292363	0	0.392933	0	0	0.164708	0.307154	0
AC010900.2	0.321267	0.583518	0.116922	1.91142	0.731642	2.36629	1.68983	2.08499	1.35983	2.77544	0.472975	3.00328	0.473763	1.13667	1.149	2.82741	1.10551	1.36103	1.3288	2.71027
AC010904.1	0	0	0	0	0	0	0	0.659088	0	0	0	0	0	0	0	0	0	0	0	0
AC010967.1	0.97359	0	0	0	0	0	0	17.5248	0	1.48897	0	0	0	2.64215	2.23466	1.31016	0	0	3.28421	0
AC010970.2	545.928	292.415	993.479	333.238	312.319	133.901	599.779	436.805	315.126	348.425	793.94	1332.7	632.046	288.437	639.047	252.705	20.1078	39.49	273.972	56.9379
AC010975.2	0	0	0	0	0	0	0	0	0	0	0	0	0	0	0	0	0	0	0	0
AC010980.2	2.52765	2.40868	2.73151	4.42784	4.51163	1.9608	2.08581	3.10077	2.75117	2.98764	2.41846	2.14829	2.81909	2.28924	2.44817	3.69336	3.86064	2.76907	2.6165	2.62887
AC011043.1	30.1645	23.5839	33.0937	32.672	36.5042	16.6022	18.9021	19.5689	26.796	24.5012	21.6867	38.3061	11.8669	5.26463	9.16949	54.5379	25.2633	26.4551	9.67375	18.1378
AC011225.1	0	0	0	0	0	0	0	0	0	0	0	0	0	0	0	0	0	0	0	0
AC011233.2	0	0	0	0	0	1.82481	0	0	0	0	0	0	0	0	0	0	0	0	0	0
AC011239.1	1.01058	1.87736	6.08796	6.75488	3.83115	1.18651	2.46962	2.33335	7.08872	5.94517	5.24604	5.09897	2.02079	3.14844	1.71575	2.66681	14.3356	4.72838	1.67648	4.32831
AC011242.5	0.365029	0.17589	1.59326	0.775204	0.336136	0.344929	0.568323	0.79142	1.54818	0.73947	0.62777	0.770785	0.107812	0.680203	0.653451	0.474424	0.70521	0.788299	0	0.215107
AC011242.6	0.185346	0	0.504955	0.491402	0.316465	0.0546625	0.051589	0.50066	0.406456	0.201825	0.228337	0.489567	0.0686465	0.0955775	0.363893	0.362465	0.278494	0.252169	0.128835	0
AC011290.5	3.92652	2.92096	5.54089	7.39532	3.47568	5.39856	4.74936	4.87945	1.92085	3.01703	3.09802	2.63567	3.88821	5.36222	4.29	5.98793	5.50593	2.39031	3.19973	4.29216
AC011294.3	9.90057	10.3122	11.0402	16.0027	16.3233	11.8673	9.19782	11.1101	10.5836	11.2353	8.55973	9.47899	11.0936	9.52178	8.37383	16.8868	8.3994	10.7129	10.1679	8.7356
AC011298.1	0.831205	0	0	0	0	0	0	0	0	0	0	0	0	0	0	0	0	0	0	0
AC011308.1	0	0	0	0	0	0	0	0	0	0	0	0	0	0	0	0	0	0	0	0
AC011322.1	0.0501035	0	0	0.106218	0	0	0	0	0	0	0.115118	0	0	0	0	0.121934	0	0.152585	0	0.15377
AC011330.5	0	1.38509	0.236957	1.11744	2.38875	1.42652	3.67625	0.0172775	5.39991	0	0.163485	0	1.14013	0	3.53795	2.35406e-07	0	0	0.929425	3.71457
AC011366.3	0.198216	0.247588	0	0.417615	0	0	0.89856	0.304783	0	0.586019	0.24799	0.300323	0	0	0.225151	0.788175	0	0.321834	0	0
AC011385.1	4.26346	5.12697	9.05942	16.7922	12.6291	7.65009	7.4849	10.1859	6.34016	9.81577	8.10318	8.49282	5.64891	10.2223	5.88754	12.3031	16.1472	6.9214	15.5644	8.09231
AC011385.2	0	6.17548	21.5684	22.5328	14.3467	0	7.38415	15.3981	17.0593	28.4135	10.3347	6.64078	16.4383	0	0	16.1982	157.207	16.7932	68.1507	40.0239
AC011406.2	6.23311	9.8515	19.9494	10.9744	18.6068	8.39533	7.5716	5.02063	9.49069	7.4092	7.91869	6.4864	8.54876	6.20292	7.91753	18.1143	0	11.4698	13.7016	8.30159
AC011431.1	0.814861	0	0	0	0	0	0.954762	0	1.08227	0	0	0	0	0	0	1.10406	3.56208	0.764191	0	0
AC011475.1	66.0182	101.775	183.112	463.37	211.612	217.808	99.1821	301.688	90.6758	113.111	187.581	147.153	215.609	193.879	185.6	198.554	56.593	68.4051	98.4402	38.593
AC011484.1	0	0	0	0	0	0	0.208128	0	0.395317	0	0	0.328384	0	0	0.0822007	0.0364644	2.00606	0.211093	0.430444	0.168192
AC011498.1	2.76555	2.48353	4.56187	5.62946	4.95224	1.99726	3.93853	4.27184	2.96762	5.28685	2.42785	3.01858	2.86313	3.10404	1.99964	3.96657	6.86229	3.57101	6.40593	5.11583
AC011500.1	0	0	0.823907	0	0	0.267721	0.260686	0	0.29576	0.340085	1.15045	1.38818	0.346507	0.614186	0.521641	0.304789	4.35305	0.564261	0.331454	0.436779
AC011515.2	1.30617	1.47783	0.0769661	0	0	0.333341	0.0480558	0.196671	0.362305	0.334203	0.353844	0.386855	0.596375	0.170636	0.257174	0.149905	0.931994	0.319115	0.0484794	0.702834
AC011530.4	0.20669	0.0516122	0.393685	0.389578	0.216121	0.257732	0.0890887	0	0	0.311052	0	0.0998332	0	0	0.0543802	0.19559	0	0.030502	0	0
AC011551.3	1.98526	3.52043	4.50497	6.96449	5.7253	1.99918	2.86579	3.91588	3.35183	4.04778	2.12937	2.50878	2.39919	1.93479	2.7243	5.08857	6.03945	2.07878	4.85294	2.93844
AC011718.1	0.0106569	0	0	0	0	0	0.198416	0	0.114267	0	0	0	0	0	0	0.151287	0	0	0	0
AC011737.2	0	0	0.464496	0	0	0.182039	0.13769	0.265616	0	0.50585	0	0.54574	0	0	0.601255	0	1.37641	0	0	0
AC011742.3	0	2.76289	6.36355	7.43822	5.65556	2.4821	1.64958	4.90231	2.35017	5.91879	6.80935	3.79265	4.92958	3.37326	4.10126	3.36787	0	2.45423	2.67937	1.72128
AC011742.5	0	0.648062	0	0	0.580969	0	0.292418	0	0.332242	0	0	0	0	1.03157	0	0.341811	0	0.212455	0	0.513115
AC011753.6	0	0	0	0	0	0	0	0	0	0	1.16028	0	0	0	0	0	12.0305	2.54922	0	0
AC011755.1	0.69918	0.463366	0.708039	2.48015	2.12372	0.781681	0.942755	1.74229	0.72113	1.0617	1.09202	0.702155	0.79866	0.615787	0.822319	1.90811	0.648632	0.531918	0.318964	0.217962
AC011816.1	2.21256	3.67075	1.99731	6.60969	4.19302	6.05548	2.91903	5.38941	0.707993	3.53476	2.30236	2.23414	4.99054	3.45124	3.34571	4.87735	0.822668	3.27535	0.526899	2.92264
AC011841.1	2.12857	7.02592	4.86805	14.3877	4.39976	12.942	6.49546	3.22736	5.94443	2.82333	4.64177	3.01815	9.01478	2.26119	4.04725	13.9264	4.81736	14.7182	13.4346	9.25599
AC011841.2	1.36988	1.79557	0	1.41237	1.54909	0.784665	2.41491	0	2.27604	0	3.53457	0	3.19418	0	0.793331	0	0	0.632524	0	2.34123
AC011897.1	0.283949	0.37089	0.953261	0.63757	0.416953	0.252929	0.598187	0.450829	0.452731	0.512514	0.285728	0.715774	0.249317	0.248204	0.230433	0.527412	0	0.652871	0.386786	0.320211
AC011933.1	1.81972e-09	0.684863	0	0	0	0	0	0	0	0	0	0	0	0	0	1.68005	2.46232	0	0	0
AC011933.2	27.7181	31.8679	22.5841	33.3685	25.7613	22.3691	15.4391	24.283	17.7303	24.8512	15.9599	11.202	28.3536	18.1781	15.8179	32.2604	30.3764	14.5171	15.0566	29.1062
AC011997.1	0.969025	1.4112	2.12716	0.535027	0.295223	1.2808	0.813311	0.208001	1.01438	1.06038	1.19012	0.746585	0.369958	1.2146	2.62089	0	0.100432	0.770028	0.580903	0.340608
AC011998.2	0	0	0	0	0	0	0	0	0	0	0	0	0	0	0	0	0	0	0	0
AC011998.4	0	0	0	0	0	0	0	0	0	0	0	0	0	0	0	0	0	0	0	0
AC011999.1	0	0	0	0.357094	0.383114	0.496529	0.467674	0.129908	0.420887	0.731842	0.414079	0.507794	0.12447	0.334681	0.659816	0.766785	2.47132	0.391098	0.116672	0
AC012005.2	0	0	0.220132	0	0	0	0.0224262	0	0	0	0	0.061569	0	0	0	0	0.059385	0.0325397	0	0
AC012065.5	0.962911	2.06114	0.574283	1.34263	0.728523	4.48212	1.48032	1.47389	0	2.41478	2.03802	3.4169	3.9324	3.90058	1.84313	0.864011	0	1.36492	0.477797	0.728633
AC012066.1	0.409395	19.3264	2.6836	2.01685	1.55994	26.1938	4.09458	5.01288	17.0454	4.94239	8.51543	18.7332	4.44198	5.98161	15.2086	2.1327	12.9279	9.53921	2.12902	2.61835
AC012067.1	0	0	0	0	0	0	0	0	0	0	0	0	0	0	0	0	0	0	0	0
AC012074.1	4.6749	5.59081	7.7625	18.847	3.78802	7.37699	2.6993	12.2637	5.27505	11.0705	3.39613	5.07974	4.61113	1.80466	8.44446	6.74961	23.2649	5.99402	6.48745	9.316
AC012075.1	0	0	0	0	0	0	0	0.261629	0	0	0	0	0	0	0	0	0	0	0	0
AC012078.2	0	0	0.0897501	0	0	0	0	0	0.0611282	0	0	0	0	0	0	0	0	0	0	0
AC012123.1	0	0.116721	0.814961	0.415052	0	0	0.381924	1.05597	0	0.996335	0.424214	0	0	0.387004	0.163265	3.39262	1.92297	1.08058	0.33479	2.52709
AC012215.1	0	0	0	0	0	0	0	0	0	0	0	0	0.0476267	0	0	0	0	0	0	0
AC012306.2	0	0	0	0	0	0	0	0	0	0	0	0	0	0	0	0	0	0	0	0
AC012313.1	0	0	0	0	0	0	0.306414	0	0	0.799164	0	0.276967	0.13591	0	0	0	0	0.213919	0	0.139
AC012314.19	0	0.337543	0	0.0842594	0.45804	0.281033	0.195794	0	0.178543	0.817579	0	0.512686	0	0	0.207286	0.0547833	0.278614	0	0	2.46398
AC012354.8	0	0	0	0	0	0	0	0	0	0	0	0	0	0	0	0	0	0	0	0
AC012358.4	0.975372	2.40822	2.82025	8.17184	9.53924	3.12052	8.37331	5.32077	5.1346	5.96154	1.54703	7.23012	3.12706	3.03648	2.05029	2.82666	9.57362	5.62865	6.6216	11.8159
AC012360.1	0	0	0	0	0	0	0	0	0	0	0	0	0	0	0	0	0	0	0	0
AC012360.2	0	0	0	0	0	0	0	1.94771	0	0	0	0	0	0	0	0	0	0	0	0
AC012362.3	0	0.152226	0.225637	0.263521	0.566624	0.293134	0.278731	0.191936	0.471502	0.181723	0	0.376255	0	0	0.280331	0.326228	0.512706	0.294153	0	0.992001
AC012363.10	11.7379	15.3787	7.24021	9.5241	9.24523	14.1218	5.37263	17.859	8.83129	5.45917	2.62293	3.11156	12.679	10.4003	9.4489	2.08387	0	5.04642	7.99694	4.60449
AC012363.7	7.58052	17.5834	3.36593	5.4429	13.017	12.4463	4.97952	16.3069	9.06782	6.49297	5.50313	2.37918	10.2533	5.71737	12.2651	3.00728	0	5.44848	1.21099	5.40177
AC012363.8	4.84327	9.94827	1.92776	2.75169	6.45246	6.81749	4.49133	5.28291	4.91413	4.47842	1.89901	1.42776	7.55606	1.88494	5.84752	2.62876	0	3.0625	2.15105	1.11833
AC012365.3	0	0	0	0	0	0	0	0	0	0	0	0	0	0	0	0	0	0	0	0
AC012379.1	0	1.03091	0	0	0	5.53117	14.1659	5.58821	5.01436	15.5826	0	5.66459	2.79755	0	4.35988	0	0	3.10982	0	0
AC012414.1	0.206939	0	1.24913	0	0.156956	0.32457	0	0.212594	2.65576	0.201851	1.0266	0	0	0.275622	0	0.090574	2.89086	0.327796	0.194384	0
AC012441.1	0	0	0	0	0	0	0	0	0	0	0	0	0	0	0	0	0	0	0.869375	0.635729
AC012454.4	2.2341	1.44487	3.49959	3.79934	2.26401	0.932203	0.910124	2.77971	0.774121	1.88812	1.95295	2.65456	2.03726	1.67851	1.72001	5.36348	2.04436	1.90818	2.80448	2.28069
AC012485.1	10.0603	5.65911	12.3434	24.8514	11.4661	0	20.8109	10.2556	21.363	48.045	5.99718	56.455	9.07458	12.4967	36.1087	0	62.0348	77.6665	5.58708	17.4948
AC012493.1	0	0	0	0	0	0	0	0	0	0	0	0	0	0	0	0	0	0	0	0
AC012493.2	0	0	0	0	0	0	0	0	0	0	0	0	0	0	0	0	0	0	0	0
AC012497.2	0	0	0	0	0	0	0	0	0	0	0	0	0	0	0	0	0	0	0.244768	0
AC012501.1	0	0	0	0	0	0	0	0	0	0	0	0	0	0	0	0	0	0	0	0
AC012501.3	0	0.0782457	0.236919	0.138325	1.92736	0	0	0	0.0810619	0	0.399399	0	0.0960169	0	0	0.169013	0	0	0	0
AC012512.1	1.03242	0	0	0.273098	0.293677	0.303787	0.578342	0.198935	0.3262	0.18853	0.159844	0.585161	0.576903	0.171759	0.145383	0.50764	1.33656	0.814682	0.730521	1.03586
AC012513.4	9.16979	6.28926	17.3695	24.221	24.7848	30.729	6.95064	29.5942	8.93093	12.7326	11.9081	9.89554	10.3589	20.6442	12.347	14.5375	3.60742	7.65214	6.09058	4.29311
AC012615.1	10.8058	4.03248	6.70595	7.15945	10.6295	20.632	3.53231	14.6558	11.4134	6.47804	8.22016	11.7837	4.32038	16.155	18.0798	8.46374	0	0.241433	0	0
AC012671.2	0	0	0	0	0	0	0	0	0	0	0	0	0	0	0	0	0	0	0	0
AC013262.1	0.667844	0	0	0	0	0.765128	0	0	0	0	0	0	0	0	0	0	0	0	0	0
AC013267.1	2.96143	4.66298	4.1849	9.79908	5.36273	1.36107	6.95178	8.09551	5.53052	3.62998	3.81475	4.50877	4.60244	0.805647	1.3736	1.61513	15.8338	4.86667	2.83526	15.3324
AC013268.3	0	0	0	0.0722611	0	0.0518671	0	0.105014	0	0	0	0	0	0.0896433	0	0.252444	0	0	0	0
AC013268.4	0	0	0	0	0	0	0	0	0	0.290148	0	0	0	0	0	0	0	0	0	0
AC013269.1	0	0	0	0	0	0	0	0	0	0	0	0	0	0	0	0	0	0	0	0
AC013269.5	0	0	0	0	0	0	0	0	0	0	0	0	0	0	0	0	0	0	0	0.139589
AC013399.3	0.631185	0	0.485953	0.610672	0.533421	0	0.314238	2.07583	0	1.09191	0.179032	1.24112	0.936802	0.37304	0.354357	0.148447	0	0	0	0.490263
AC013403.13	0	0	0	0	0	0	0	0	0	0	0	0	0	0	0	2.6187	0	0	0	0
AC013404.1	0	0	0	0	0	0	0	0	0	0	0	0	0	0	0	0	2.78853	0	0	0
AC013410.1	0.0680361	0	0	0	0	0	0	0.105115	0	0	0	0	0.100392	0	0	0	0	0	0	0
AC013410.2	0	0	0	0	0	0	0	0	0	0	0	0	0	0	0	0	0	0	0	0
AC013429.4	0	0	0	0	0	0	0	0	0	0	0	0	0	0	0	0	0	0	0	0
AC013429.5	4.76713	2.69485	7.16904	5.17125	6.08653	3.15011	5.06921	3.22772	3.5162	3.22021	4.59975	4.04001	5.36014	2.1642	3.40026	4.26041	0.947707	4.10735	3.41827	0.731697
AC013437.2	0.230149	0.185027	0	0.162882	0.524053	0.0905935	0.0851804	0.118487	0.0957803	0	0	0.231449	0.340079	0.203326	0.257615	0.0997658	0	0.0592577	0	0
AC013437.4	0	0	0	0	0	0	1.13883	0	0	0	0	0	0.756079	0	0	0	0	0	0	0
AC013437.6	0	0	0	0.275002	0	0.152952	0	0	0	0	0	0	0	0	0	0.170427	0	0	0	0
AC013437.7	0.788938	0.333781	0	0	0	0	0	0	0	0	0	0	0.400108	1.06155	0	0	0	0.219128	0.384856	0.535098
AC013439.4	0.608407	0.325231	0.368959	1.29251	1.53945	0.319503	0.599543	1.88	0.336889	0.390909	0.497859	1.32522	0.199486	0.716132	0.529092	0.877851	0.259507	0.520249	0.186586	0.691644
AC013442.1	0	0	0	0	0	0	0	0	0	0	0	0	0	0	0	0	0	0	0	0
AC013444.1	4.16247	0.602423	0.153248	1.25255	0	1.14451	1.34589	0.650234	0.416611	0.30259	2.41658	1.07684	0.864938	0.44448	1.40597	1.74015	1.33113	0.320277	0.633555	0.355485
AC013449.1	0	0	0	0	0	0	0	0	0	0	0	0	0	0	0	0	0	0	0	0
AC013467.1	0	0	0	0	0	0	0	0	0	0	0	0	0	0	0	0	0	0	0	0
AC013468.1	0	0	0	0	0	0	0	0	0	0	0	0	0	0	0	0	0	0	0	0
AC013469.1	0	0	0	0	0	0	0	0	0	0	0	0	0	0	0	0	0	0	0	0
AC013470.6	0	0	0	0	0	0	0	0	0	0	0	0	0	0	0	0	0	0.0544047	0	0.103863
AC013470.8	0.699532	1.76317	0.419627	3.43071	1.58972	1.63627	0.531563	2.86492	0.904747	0.693559	2.34593	2.82931	1.41306	1.56507	0.265893	0.310744	2.23147	0.191968	2.0289	0
AC013474.4	0.90893	5.15127	6.65641	13.7417	9.71341	13.5066	9.03664	9.89139	11.2453	9.27444	6.84512	12.066	7.85512	6.32218	9.60942	14.8551	14.5169	12.7132	13.9697	9.30198
AC013717.3	0	0	0	0	0	0.254512	0	0	0	0	0	0	0.327803	0	0	0	1.51921	0	0	0
AC013718.1	0	0	0	0	0	0	0	0	0	0	0	0	0	0	0	0	0	0	0	0
AC013733.5	0	0	0	0	0	0	0	0	0	0	0	0	0	0	0	0	0	0	0	0
AC015660.1	3.7011	0	0	0	0	0	12.132	0	0	10.395	4.71511	0	0	0	0	13.5045	9.61868	0	0	0
AC015688.3	0.708155	0.53704	2.26188	0	0.70437	0	0.000200964	0.553285	0	0	0	1.96391	1.46248	0	0	0	0	0	0.284672	0
AC015726.1	0.602924	3.47261	3.24123	5.049	5.47512	1.05361	1.04016	0.923554	3.5537	2.26275	0	1.83282	1.84295	1.21943	3.80423	0.405065	4.79686	2.80145	3.56955	3.9592
AC015815.1	19.4781	36.5526	31.7773	92.5154	75.4753	38.4401	29.4116	57.3303	52.7123	38.7673	4.38746	36.5165	46.844	29.982	26.1175	47.1885	52.8275	33.4537	62.7695	3.01484
AC015815.2	9.88712	15.4527	63.7231	66.8583	29.168	4.84459	22.5064	6.55582	10.7912	6.16836	27.6899	34.7342	10.9725	31.924	21.3509	16.194	0	27.6198	17.8018	11.5891
AC015815.3	6.27134	0	31.0907	30.9947	14.9234	0	7.69036	0	0	7.56737	0	0	0	0	0	0	0	0	5.5261	0
AC015815.4	0	0	0	0	0	0	0	0	0	0	0	9.34952	0	0	0	0	0	7.31489	0	0
AC015815.5	27.851	26.7256	38.1862	91.7014	51.6739	35.158	21.3436	16.2421	14.934	44.3987	40.4805	44.3134	21.5802	42.9005	8.29232	19.7335	16.1549	43.3826	20.5361	15.1083
AC015815.6	55.75	45.458	98.2821	104.234	47.1405	54.9433	67.8717	76.2966	77.5509	66.3099	83.0558	128.388	86.0971	88.6716	96.0492	85.1487	11.6974	22.2295	85.8702	14.0805
AC015815.7	37.5935	41.6466	83.1492	117.502	92.4087	37.5793	47.6617	61.5915	70.1872	142.106	51.0376	44.2733	28.1616	50.3451	38.3248	96.0606	5.16404	66.9441	153.286	15.9343
AC015815.8	0	0	0	0	0	0	0	3.31002	16.0439	0	0	0	0	0	0	0	0	0	0	0
AC015818.3	4.99912	3.38694	2.29847	8.04008	7.05097	2.76537	3.58456	2.94666	4.20573	4.41234	2.59239	4.40087	4.05121	2.56264	1.80379	6.38755	0.516564	4.45332	2.92864	2.84426
AC015818.6	0	0	0	0	0	0	0	0	0	0	0	0	0	0	0	0	0	0	0	0
AC015849.14	0.225735	0.718964	0	0.959557	0	0.562684	0.258173	0.172595	0.451902	0.333644	0.282212	0.344906	0	0.914775	0.787172	0.152383	1.32733	0.371346	0.513254	0.425628
AC015871.1	0.531992	0.489069	0	0	0.60528	0	0	2.8698	0	0	2.30757	0.201046	0.396613	0	2.09859	0.697982	0	1.36655	2.2454	2.14861
AC015922.5	0	0.107378	0	0.182699	0	0.0469944	0.088433	0.122938	0.221077	0.525825	0	0	0.301497	0	0	0.0517855	0	0.069584	0.110247	0.177638
AC015922.7	0	0	0	0	0	1.59276	0	0	0	0	0	0	0	0	1.60216	0	0	0	2.37046	0
AC015977.5	0	0	0	0	0	0	0	0	0	0	0	0	0	0	0	0	0	0	0	0
AC015987.2	11.3966	0	0	0	4.23658	0	0	0	0	0	0	0	0	0	0	0	2.96298	0	0	0
AC015989.1	0	0	0	0	0	0	0	0	0	0	0	0	0	0	0	0	0	0	0	0
AC015989.2	0	0	0	0	0	0	0	0	0	0	0	0	0	0	0	0	0	0	0	0
AC016251.1	0.312892	3.61164	3.92102	3.27324	7.10109	0.364255	1.80197	2.39517	5.74691	3.29178	1.98538	3.33006	0.95745	3.37744	0.359151	4.20793	15.2012	1.85739	0	2.80001
AC016292.3	2.08439	4.74839	4.69891	7.02599	8.73993	3.714	2.29763	3.87649	3.32364	9.1328	5.39524	4.71774	2.22436	4.28704	4.20017	5.62066	1.44453	1.18488	2.53458	0.59588
AC016405.1	0.101025	0	0	0	0	0	0	0	0	0	0	0.152534	0	0	0	0	0	0	0	0
AC016559.1	9.327	3.02788	6.07267	16.6198	36.8134	2.64008	12.1561	3.47109	4.57693	19.58	8.95318	8.79571	16.2345	11.0188	5.33557	13.9854	0	10.9193	5.90092	56.1795
AC016561.1	0	0	0	0.16441	0	0	0	0	0	0	0	0	0	0	0.0866883	0	0	0	0	0
AC016586.1	10.6963	17.0703	21.3308	34.5766	20.3527	15.4467	14.7635	19.6942	19.1947	25.9095	13.4357	21.7998	19.1483	10.5176	10.5379	27.6993	48.6343	20.9361	34.3301	28.7276
AC016626.1	0	0	0	0	0	0	0	0.613982	0	0	0	0	0	0	0	0	0	0	0	0
AC016629.7	0.730918	0	0	0	0	0	1.88695	2.30173	0.17763	0	0	0	0	0	0	1.72103	0	0	0	6.85123
AC016691.2	0	0	0	0.578033	0	0	0.31603	0	0	0	0	0	0	0	0	0	0	0	0	0
AC016694.2	0	0	0	0	0	0	0	0	0	0	0	0	0	0	0	0	0	0	0	0
AC016696.1	0	0	0	0	0	0	0.49405	0	0	0	0.543978	0	0	0.576746	0	0	0	0	0	0
AC016697.1	0	0	0	0	0	0	0	0	0	0	0	0	0	0	0	0	0	0	0	0
AC016697.2	2.20253	1.94228	0.853602	3.98774	2.5053	0.554524	2.30249	3.87624	1.80132	4.15687	0.587045	2.38039	1.41309	1.67894	1.24478	5.38752	5.07344	2.00965	5.12808	3.96766
AC016700.4	0	0	0	0	0	0	0	0	0	0	0	0	0	0	0	0	0	0	0	0
AC016700.6	0	0	0	0	0	0	0	0	0	0	0	0	0	0	0	0	0	0	0	0
AC016708.2	0.854093	0	0	1.78133	0	0.987212	0.495777	0	0.56523	1.29536	0	0	0.65811	0	0	2.89156	0	0.748312	1.95824	0
AC016712.1	5.09671	10.7338	17.0371	19.5653	15.7906	8.07314	6.66001	17.0891	11.0034	10.2065	8.80687	10.9561	10.5408	8.39456	6.29858	10.1712	11.5968	7.38989	15.86	12.009
AC016712.2	0.844141	0	1.13432	1.32571	0	0	0	0	1.25521	0	1.60893	1.44545	0	0	0	0.852684	0	0.538335	0.942422	0.714379
AC016716.1	0	0	0.237951	0	0	0	0	0	0	0	0	0	0	0	0	0	0	0	0	0
AC016717.1	0.517125	0	0	0	0	2.98013	1.81575	0	0	0	0	0	3.21285	0	1.19727	0	0	0.931448	0.811888	1.56901
AC016724.6	0	0	0	0	0	0	0	0	0	0	0	0	0	0	0	0	0	0	0	0
AC016727.3	0	0	0	0	0	0	0	0	0	0	0	0	0	0	0	0	0	0	0	0
AC016732.2	0	0	0	0	0	0	0	0	0	0	0	0	0	0	0	0	0	0	0.209194	0
AC016734.1	1.71293	1.73841	3.51315	4.46423	4.51602	2.08373	2.30257	3.83855	2.17311	3.12803	2.32156	1.75017	3.44293	2.30288	1.85491	3.73513	5.38154	2.30521	3.78891	1.84925
AC016734.2	0.172281	0.0941884	0.145038	0	0	0.453348	0.0937808	0.389042	0.221215	0.127189	0.58689	0.542997	0.259736	0	0.257639	0.228526	0	0.625228	0.120825	0.252666
AC016737.1	0.10158	0	0	0	0	0	0	0	0	0	0	0.153375	0	0	0	0	0	0	0	0
AC016739.1	0	0	1.09146	0	0	0.118155	0	0	0	0	0	0	0	0.332618	0	0	0	0	0	0.384424
AC016739.2	0.376151	0	0.676416	0	0	0.434371	0.866493	0	0.494706	0	0	0	0.579049	0	0	0	0	0	1.12248	0
AC016745.1	9.91781	18.9914	15.5804	21.6168	15.7772	16.57	14.0705	10.3367	15.9925	14.1969	15.9761	16.6054	19.0409	14.668	16.0588	23.8144	13.2086	19.9913	4.77915	16.7445
AC016752.1	0	0	0	0	0	0	0	0	0	0	0	0	0	0	0	0	0	0	0	0
AC016753.7	0	0.636728	0.950482	0	0	0.123474	0.233726	0.161611	0.26326	0	0	0.316344	0.155475	0	0.470595	0.273652	0	0	0	0
AC016757.3	0.10081	0.197971	0.314388	0.366443	0.099419	0.197838	0.22006	0.220114	0.128223	0.186255	0.258092	0.214207	0.140449	0.246628	0.0527517	0.400116	0.844613	0.207966	0.278683	0.536306
AC016772.4	0	0	0	0	0.301827	0	0	0	0	0	0	0	0	0	0	0	0	0	0	0
AC016773.1	2.95144	2.92004	5.83253	9.93708	8.26263	5.89048	5.92552	5.81938	4.97721	9.39377	5.51643	6.60542	4.64556	4.96727	2.52345	6.93883	15.5864	5.65691	10.2293	12.0567
AC016831.3	0	0	0	0	0	0	0.263792	0	0.301162	0	0	0	0	0	0	0	0	0	0	0
AC016831.5	0	0	0	0	0	0	0	0	0	0	0	0	0	0	0.615189	0	0	0	0	0
AC016831.6	0	0	0	0.0996985	0.106758	0.0831772	0.0258876	0.253638	0.145284	0.0337573	0.0286771	0	0.0689208	0.0309784	0.0261357	0.0606628	0	0.0536549	0.128583	0.19948
AC016885.1	0.226751	0	0	0.476775	0	0	0	0	0.585866	0.336833	0	0	0	0	0	0	0	0	0	0
AC016894.1	3.09612	0	0.786303	3.67766	6.01056	1.0225	4.63488	4.04401	4.70601	4.70845	1.13409	1.34682	8.20096	0.600579	2.55356	9.602	18.7978	7.42942	5.44847	3.67066
AC016906.1	9.50103	5.36067	15.1697	12.735	13.7882	4.31333	6.64565	5.66854	8.93094	5.51982	8.66182	2.00352	15.6623	6.03737	4.22412	25.0702	11.899	20.4598	19.7034	25.8233
AC016907.2	0.25484	0	0	0	0	0	0	0	0	0	0	0	0	0	0	0.681245	0	0	0	0
AC016908.1	0	0	0	0	0	0	0	0	0	0	0	0	0	0	0	0	0	0	0	0
AC016909.2	5.66855	0	0	0	4.20444	0	0	2.74795	2.40184	2.79972	0	0	0	0	0	2.4317	0	3.39053	6.05504	0
AC017019.1	0	0	0	0	0	0	0	0	0	0	0	0	0	0	0	0	0	0	0	0
AC017028.1	1.81839	5.56483	2.13986	10.024	2.74508	22.2788	1.42224	19.3149	4.04112	11.1519	0	7.37979	8.4837	1.64974	2.81082	2.47858	14.0779	3.88213	2.90797	19.8564
AC017035.2	0.991144	3.76909	4.85194	11.8172	4.34012	8.01319	5.24809	8.83175	6.09136	8.16829	5.52835	8.16547	5.97044	6.46593	5.71748	12.3927	3.25317	6.30015	7.48933	8.80286
AC017078.1	1.65482	1.278	1.18377	4.1515	3.00362	1.92477	5.73079	5.0647	0.870848	0.498556	2.10324	0.503408	2.03025	1.78809	1.90213	3.56698	1.83621	5.36866	3.95313	8.41978
AC017079.3	0	0	0	1.72149	0	0	0.62721	0.83946	0	0	1.03764	0	0	0.368532	0.626328	0.366535	2.08711	0	0	1.70451
AC017079.4	0	0	0	0	0	0.254523	0.494437	0	0	1.28992	0	0.329588	0	0	0.24746	0.57809	0	0	0	0
AC017080.1	0	0	0	0	0	0	0	0	0	0	0	0	0	0	0	0	0	0	0	0
AC017081.1	197.114	105.795	399.353	345.401	319.945	310.227	102.434	394.198	102.305	128.215	240.289	177.266	123.359	263.368	229.908	139.319	52.9864	103.897	62.7879	26.6506
AC017081.2	0	0	0	0	0	0	0	0	0	0	0	0	0	0	0	0	0	0	0	0
AC017083.2	1.31223	1.09868	1.18198	3.68147	0.99437	1.53605	1.98989	1.00823	0.564122	1.29832	1.37285	1.65776	2.31443	1.17297	0.995847	2.32651	1.02466	0.537118	3.1577	2.86837
AC017104.2	2.00362	3.78317	10.8534	8.37686	13.2162	7.57706	11.1233	11.7246	9.06795	13.5357	5.33984	10.7983	10.6358	3.80122	9.90005	12.9587	15.0324	9.53305	10.3034	11.7391
AC017104.4	0	0	0	0	0.946457	0	0	0	0.554052	2.537	0	0	0	0	0	0	0	0	0	0
AC018442.1	0.1158	0.874822	0.844339	1.88957	0.175869	1.82776	1.61813	1.13436	2.38858	3.05397	0.566161	1.45365	0.793627	1.01986	0.989175	1.94598	2.43436	1.29198	1.1093	2.65241
AC018445.1	6.32611	7.36494	2.47373	30.4143	15.9034	6.44077	14.0262	9.573	11.2555	19.3857	8.1598	10.702	10.9402	16.2953	4.06963	25.8313	49.094	13.0391	26.2868	101.442
AC018462.3	0	1.36708	0.330386	1.20323	0	0	0	0	1.63558	1.04717	0.480878	0	0.675116	0.773854	0.635258	1.72974	1.20739	0	0.246475	2.81556
AC018463.4	3.14196	4.61	5.42832	6.46387	6.5941	8.74896	3.68328	6.35211	5.48443	2.20902	5.62932	7.22487	4.67026	5.85821	22.5948	6.62253	2.3762	5.12088	3.8365	1.38814
AC018463.5	0	0	0	0	0	0	0	0	0.134861	0	0	0	0	0	0	0	0	0.0870025	0	0
AC018470.1	0	0	0	0	0	0	0	0	0	0	0	0	0	0	0	0	0	0	0	0
AC018512.1	0	0	0	0	0	0	0	0	0	0	0	0	0	0	0	5.96426	0	0	7.35739	0
AC018630.1	32.2676	31.4292	62.4486	88.115	75.3046	38.6541	41.1113	49.6988	44.5216	90.9381	34.4223	27.6111	58.7947	52.3861	24.6845	48.6207	171.949	47.7508	43.2291	90.6061
AC018634.9	4.61683	12.5218	7.24575	3.02284	0	1.00932	0.99398	0.88467	1.88596	1.72963	2.19177	0.8769	3.08191	1.55549	1.3227	4.2593	2.2519	2.91139	2.12739	2.467
AC018638.1	2.81161	0	1.23687	0	3.18068	6.44077	0.82507	0	5.62777	4.30793	1.81329	8.56162	0	0.958548	0	6.69701	14.4394	0.651953	4.60373	0
AC018641.7	0	0	0	0	0	0	0	0	0	0	0	0	0	0	0	0	0	0.0890735	0	0
AC018692.1	0	0	0	0	0	0	0	0	0	0	0	0	0	0	0	2.52463	0	0	0	0
AC018692.2	0	0	0	0	0	7.59705	0	8.1855	0	0	13.5767	0	0	0	0	0	0	0	0	2.40673
AC018692.3	0	0	0	0	0	0	0	0	0	0	0	0	0	0	0	2.52463	0	0	0	0
AC018692.4	0	0	0	0	0	0	0	0	0	0	0	0	0	0	0	2.52463	0	0	0	0
AC018693.5	0	0	0	0	0	0	0.220821	0	0	0	0	0.9187	0	0.263927	0	0	0	0	0	0
AC018696.1	0	0	0	0	0	0	0	0	0	0	0	0	0	0	0	0	0	0	0	0
AC018696.2	0.432795	1.5718	1.40129	2.63247	0.644399	1.53203	1.15712	1.75103	0.742391	1.53481	0.68724	1.08356	1.52811	1.29389	1.23594	1.48454	2.81265	1.25133	2.2576	2.74911
AC018696.3	3.1798	0	0	0	0	0	0	5.83469	0	0	0	0	0	0	0	0	0	0	0	0
AC018696.4	0	0	0	0	0	0	0	0	0	0	0	0	0	0	0	0	0	0	0	0
AC018696.5	0	0	3.81791	0.00131528	0	0	0	0	0	6.36865	0.178379	0	0	0	0.941125	0	0	0	0	0
AC018696.6	3.53219	7.40677	9.73697	19.445	7.69055	7.15142	8.2776	19.3577	15.4244	21.0565	9.65868	16.3266	12.8881	8.84562	0	17.5342	66.8416	14.0935	25.6659	0
AC018696.7	0.739054	2.45855	14.6681	14.1611	0	10.3619	5.3002	8.56918	0	14.9539	5.93151	3.67478	8.19206	0	4.20565	22.5211	30.6707	10.0435	30.4088	19.0771
AC018712.2	0.272865	0.334802	1.23543	0	0	0	0.612192	0.210253	0.690902	0	0.507506	0	0	0.181692	0	0.716398	0.285317	0.431951	1.72931	0.664907
AC018717.2	0.0543797	0	0	0	0	0	0	0	0	0	0	0.0819632	0	0	0	0	1.43846	0	0	0.467879
AC018720.10	7.53912	4.68527	14.0216	11.7655	14	10.4396	9.99589	25.8118	5.90928	11.4039	12.2217	10.5533	5.73932	18.6927	7.85251	11.8329	6.66021	6.52328	8.48296	5.73871
AC018735.1	0	0.0654127	0	0	0	0	0.0602848	0	0	0	0	0	0.0804048	0	0.0608398	0.0712494	0	0	0	0.234967
AC018738.2	0.327745	0.680478	0	0	2.39913	0.575924	2.39747	0	0	4.69856	0	0	1.60647	0	0	0.732915	0	0.372925	0.521074	0
AC018755.1	0.957653	0.841224	2.8275	1.88693	1.57122	1.14544	1.12225	2.2202	1.14333	1.76407	1.36093	0.366057	1.21284	1.73219	1.34226	1.83094	3.35039	1.74698	1.12948	1.52454
AC018755.16	0.510396	1.23468	0.670455	3.11154	1.42454	2.70755	4.36611	3.13232	3.18363	15.0377	3.55199	1.33752	0.212002	1.35194	3.8181	4.44692	5.60567	4.63725	2.09796	5.3534
AC018755.2	6.46112	1.05614	3.96597	9.63321	8.15022	13.4978	3.69059	10.2447	3.93397	7.47238	2.04213	10.936	5.81574	2.77932	1.37001	3.98076	6.17925	3.7253	0.848344	0.525564
AC018804.6	0.853523	0.24841	0.73547	0.542622	0	0	0.784897	0.445519	1.43515	2.00161	0.255837	0	0	0.328211	1.08858	1.25624	0	0.367883	1.55218	1.08473
AC018804.7	0.0197109	0.0496167	0	0	0.0891907	0.0204949	0	0.0925793	0.098847	0.113967	0	0.0297966	0.0869248	0.0801276	0.112604	0	0	0.0130338	0	0.171121
AC018816.3	2.5365	3.33881	4.92489	5.18611	7.62957	2.67766	4.59375	4.28449	1.87702	5.64196	5.49146	3.51464	6.28868	4.89647	3.61442	5.45868	4.33548	4.16645	3.65211	6.065
AC018865.11	0	0	0	0	0	0	0	17.0729	0	0	0	0	0	0	0	0	0	0	0	0
AC018865.5	0.0734407	0	0	0	0	0	0	0	0	0	0	0	0	0	0	0	0	0	0	0
AC018867.1	0	0	0	0	0	0	0	0	0	0	0	0	0	0	0	0	0	0	0	0
AC018867.2	3.25121	11.4816	11.0852	19.2811	14.3101	46.7654	32.0369	23.2754	55.5029	14.0322	20.4316	46.1636	28.1398	40.9117	21.0275	26.3712	0	31.7121	0	6.14773
AC018880.1	0	0	0	0	0	0	0	0	0	0	0	0	0	0	0	0	0	0	0	0
AC018880.2	0	0	0	0	0	0	0	0	0	0	0	0	0	0	0	0	0	0	0	0
AC018892.3	0	0	2.93285	0	0	0	0.888952	0	0	0	1.17096	0	0.805057	1.43744	0	0	1.97152	0.451532	0.335478	0
AC018892.8	0.300705	0	0	0	0	0	0	0	0	0	0	0	0	0	0	0	0	0	0	0
AC018892.9	0.174784	0.083806	0.553637	0.483666	0.236693	0.469537	0.427961	0.313397	0.085583	0.314003	0.308894	0.194432	0.19459	0.068392	0.05777	0.193412	0.997503	0.187303	0.330742	0.25157
AC019050.1	0	0	0	0	0	0	0	0	0	0	0	0	0	0	0	0	0	0	0	0
AC019070.1	2.18749	2.1352	0.764482	6.60623	5.3636	4.27015	2.4319	2.98788	1.68355	3.29329	1.0352	1.90423	3.98304	3.12369	2.07371	4.71025	1.8123	4.82354	2.68345	0.756044
AC019080.1	1.18654	1.89629	0	3.10614	4.04072	1.03708	6.13639	0	4.27099	4.00516	1.5033	1.80333	3.62521	1.59941	1.36058	3.98402	5.4663	2.75149	10.5232	3.86151
AC019084.7	0	0.65287	0	0	0	0	0	0	0	0	0	0	0	0	0.588594	1.03278	0	0.428161	0	0
AC019097.7	2.02078	2.15184	7.21636	5.99437	3.54305	2.36151	3.4463	2.36069	1.67272	2.54105	3.08711	2.93416	2.00113	2.34657	1.10536	4.25673	2.32533	1.71008	3.28478	2.18277
AC019100.7	0.975062	0	0	0.159266	0.512372	0.088582	0.832557	0	0	0.108568	0	0.678812	0	0	0	0	0.145254	0.0578955	0	0
AC019109.1	0.336948	1.25998	3.01775	3.5035	1.43724	1.15673	1.03714	1.14033	1.72877	1.95837	0.789728	1.90007	0.913588	1.14686	1.2861	1.47776	2.89699	1.644	2.59178	1.57209
AC019129.1	0	0	1.09616	0	0	0	0	0	0	0	0	0	0	0	0.719164	0	0	0	0	0
AC019129.2	0	0	0	0.586777	0	0	0.155694	0	0	0	0	0.419528	0	0.184794	0	0.18219	0	0.439662	0	0.226221
AC019171.1	0.514416	0.157444	0	0	0.292657	0.15137	0	0.256464	0	0	0	0.583116	0	0.171156	0	0.168613	0.0992303	0.202925	0.180699	0
AC019178.2	0	0	0	0	0	0	0	0	0	0	0	0	0	0	0	0	0	0	0	0
AC019178.3	0	0	0	0	0	0	0	0	0	0	0	0	0	0	0	0	0	0	0	0
AC019181.3	8.45325	1.16202	3.95427	4.62371	1.00768	2.5709	6.21567	7.45597	1.7742	24.3625	11.9671	0	3.43769	1.20861	8.73139	25.9622	1.45974	8.65699	10.2802	28.4049
AC019185.2	0	0	3.25383	0.63366	1.37427	0	2.08927	0	0.396505	0	0.767555	0	0	0	0	0	0	0	0	0
AC019185.3	0	0	0	0.860699	0.936189	0	0.960755	0	0	0.626917	0	0.628788	0	0	0	0	0	0	0	0
AC019206.1	1.26155	1.6334	0	0	0	10.0007	0	5.62187	1.64817	0	0	0	0	0	0	5.01717	0	3.53356	0	3.79483
AC019294.1	0.556209	0.159787	0.604482	0.282342	0.15132	0.157036	0.0736491	0.307999	0.165525	0.19208	0.163093	0.200391	0	0.17596	0.148568	0.0862709	0	0.102226	0.366679	0.87261
AC020550.7	11.9635	39.6453	44.494	79.373	31.0325	22.1226	22.4027	58.137	40.4545	67.8892	30.3058	49.5543	35.84	29.1091	13.2862	35.7784	43.6587	26.5284	18.9927	35.4832
AC020629.1	256.162	183.127	337.641	521.375	407.145	259.261	145.249	307.255	201.872	212.588	225.096	208.892	157.579	281.639	93.2131	212.14	242.132	196.497	508.493	94.6557
AC020663.1	10.7167	0	0	0	0	0	0	0	0	0	0	0	0	0	0	0	0.0417062	0	0	0
AC020907.1	0	0	0.119718	0	0	0.0777529	0	0	0	0	0.0807407	0	0	0	0	0.0854179	0	0	0	0.0959171
AC020907.2	3.13271	4.9036	7.78537	8.99783	7.65708	6.35602	5.37352	6.62404	5.21854	7.19729	5.2355	4.28385	5.99983	6.39399	4.16102	7.31855	8.19347	4.72567	7.67579	4.71456
AC020910.2	10.636	8.38786	11.2385	21.0903	19.8318	10.9482	10.486	10.6481	11.5701	11.4478	11.6135	9.46938	9.25087	9.40418	10.3976	15.713	8.02457	10.2543	7.35045	11.3125
AC020915.2	0	0.109319	0	0	0	0	0	0	0	0.131047	0	0	0	0	0	0.235359	0	0.0701331	0.501778	0
AC020922.1	2.68738	1.33496	0.437517	2.52008	2.26467	2.72785	1.33132	2.16895	1.54491	2.98182	0.528226	2.20672	1.50942	1.20445	0.470275	1.3845	6.05832	1.26888	0.513706	2.32944
AC020947.2	1.24591	0.430798	0.808373	1.888	0	0.420035	0.396076	1.78601	1.22567	2.19514	1.09576	0.9403	0.263525	0.944404	0.897861	2.20317	2.98031	0.829006	1.11227	1.20833
AC020952.1	0	1.12825	0	0	0	0	0	1.35313	0	0	0	0	0	0	0.674783	0	0	0	0	0
AC020983.5	0	0	0	0	0	0	0	0	0	0	0	0	0	0	0	0	0	0	0	0
AC021016.7	0.418994	0	0	0.441539	0	0	0	0	0.269797	0	0.262855	0	0	0	0.953753	0	0	0	0	0
AC021021.1	0.0951776	0	0	0	0	0.224523	0	0	0	0	0	0	0	0	0	0	0	0	0	0
AC021106.1	0	0	0	0	0	0	0	4.10642	0	0	0	0	0	0	2.36707	0	0	0	0	0
AC021218.2	0.185592	0.0736323	0.282065	0.065867	0.28189	0.183173	0	0.0957137	0.076429	0.044438	0	0.0465819	0.0453704	0.122513	0	0.199683	0	0.14075	0.0422367	0
AC021593.1	2.4174	0	0	0	0	0	0	0	0	0	0.143705	0	0	0	0	0	0	0	0	0
AC021860.1	17.9835	9.61173	16.4401	26.7488	19.684	16.2595	14.8931	13.8936	14.7214	19.3672	12.2505	17.9509	16.0502	11.8451	11.0803	20.7972	48.7761	18.3274	17.3622	25.2448
AC021876.4	2.41281	0.444768	0	0	1.57497	0.400593	4.78215	1.05471	0.914458	7.80031	2.19376	1.04871	1.06306	0	0.396658	1.86026	0	0.295857	0	0
AC022153.1	0	0	0	0	0.247135	0	0.168512	0.167058	0	0	0	0.164794	0	0	0.0452574	0.052588	0	0	0.0559865	0.263418
AC022182.2	2.50214	0.699888	1.76378	2.36498	1.60896	1.32265	2.15199	2.77316	0.228668	2.57059	0.939539	1.05274	1.56416	1.66444	1.43414	4.99893	0.408457	3.34853	1.27469	1.48597
AC022210.1	0	0	0	0	0	0	0	0	0	0	0	0	0	0	0	0	0	0	0	0
AC022210.2	0	0.0697185	0.207371	0.126864	0	0.0675075	0.128057	0	0.077854	0.249819	0.070624	0.172985	0	0.151735	0.0568795	0.076845	0.695715	0.0896235	0	0.155577
AC022400.1	22.7067	25.3846	17.6407	41.3443	51.3729	21.4236	20.396	15.1792	23.1601	26.6032	17.2249	23.3889	17.6428	20.0073	17.7825	35.4633	29.6103	29.5522	15.0995	18.0985
AC022400.2	0	0.737872	0	0.558066	0	0	0.612198	0	0	0.449187	1.39551	0.41623	0.750453	0.340326	0.299999	0	4.10727	0	0	3.09994
AC022431.1	4.87545	0.713431	8.35761	3.24065	3.56249	5.39839	1.94881	6.25646	0.356826	1.65467	7.12995	2.70936	3.89614	2.71873	4.92102	1.50512	0	0.460925	1.97763	0
AC022431.2	0	0	0.648754	0.505112	0.27145	0.140468	0.133402	0.735696	0	0	0.147516	0.540614	0.177456	0	0.268406	0.468473	0.24397	0.656216	0.668492	0.188532
AC022498.1	9.47872	8.21668	5.15483	8.75139	8.80607	8.69617	5.32968	7.5089	5.31622	7.71011	4.85318	6.38665	5.43411	5.52864	6.16302	7.61138	5.83346	9.32306	4.05257	5.81825
AC022532.1	0.631925	0.912566	0.769134	2.59722	1.57859	2.39567	1.159	1.89703	1.47515	2.43746	1.3934	1.60029	0.440213	1.38015	1.32829	2.21745	1.40932	1.22661	1.20562	1.63042
AC022555.1	0	0	0	0	0	0	0	0	1.01728	0	0	0	0	3.5705	0	0	0	0	0	0
AC022558.1	179.198	258.494	245.146	424.558	258.91	212.137	193.14	219.186	188.193	234.229	224.271	273.914	326.413	291.187	185.146	367.356	190.697	251.083	454.248	127.008
AC022596.2	0	0.0991377	0.114877	0.0580758	0.194201	0.0937725	0.184997	0.122397	0.187526	0.11299	0	0.477774	0	0	0	0.102845	1.54322	0.0684855	0.106944	0
AC022596.6	0	0	0	0	0	0.0170648	0	0	0	0	0	0.0490213	0	0	0	0	0	0.0110637	0	0.0150936
AC022819.2	5.46909	25.6107	52.3178	27.2571	0	31.1154	0	38.9275	61.3615	22.6222	7.21467	45.9852	18.7898	69.8245	72.626	34.5441	16.6455	13.8696	0	12.0336
AC023128.2	0.274416	0.330153	0	0.291468	0.156228	0	0.38034	0.423963	0	0.0991946	0.16844	0.206913	0.20248	0.181705	0.230147	0.089102	0	0.0528183	0	0
AC023271.1	0.860845	0.755324	1.51266	1.32912	3.56385	1.38608	0.869157	0.725174	1.11918	2.04014	1.15449	1.77086	1.45727	2.17811	1.8399	2.23952	0.60862	1.20973	0.433351	0.232377
AC023271.2	3.30618	1.48937	0.424903	1.4888	1.07324	0.552288	0.269296	0.725299	0.91688	0.351391	0	1.43279	2.50566	0	0	2.20391	5.67421	2.53008	0	0.913864
AC023274.4	0	0	0	0	0	0	0	0	0	0	0	0	0	0	0	0	0	0	0	0
AC023274.6	0	0	0	0	0	0	0	0	0	0	0	0	0	0	0	0	0	0	0	0
AC023347.2	0	0	0	0	0	0	0	0	0	0	0	0	0	0	0	0	0	0	0	0
AC023449.2	0	0	0	0	0	0	0	0	0	0	0	0	0	0	0	0	0	0	0	3.5464
AC023469.1	0	0	0	0	0	0	0	0	0	0	0	0	0	0	0	0	0	0	0	0
AC023590.1	2.17165	7.48159	2.48982	13.3674	0.855784	4.11575	7.22189	2.13638	2.60063	3.80659	3.39849	1.13533	1.27012	1.83564	5.14929	4.61534	1.45302	1.78036	2.06686	3.66127
AC023632.1	5.17382	5.73908	7.01184	10.4337	12.0973	9.65337	4.70581	10.2429	4.79112	7.72609	4.92829	5.37516	5.91797	8.05756	4.67815	9.24868	6.92276	6.0328	7.42021	2.98229
AC023669.2	0	0	0	1.03169	0	0.143453	0.545274	0.939222	0.461118	0.533251	0	0.368162	0.725275	0.162044	0.137119	0.638266	0.250008	0	0	0
AC023672.1	0	0	0	0	0	0	0	0.475061	0	0	0	0	0	0	0	0	0	0	0	0
AC024067.1	17.4876	9.16554	22.9687	17.9219	23.7296	13.9423	10.2514	18.4251	17.3552	9.38228	21.3733	5.30358	10.8684	16.6561	17.1052	22.4601	19.3185	18.0896	16.0381	15.2896
AC024082.3	0	0	0	0	0	0	0	0	0	0	0	0	0	0	0	0	0	0	0	0
AC024082.4	0	0	0	0	0	0	0	0	0	0	0	0	0	0	0	0	0	0	0	0
AC024162.2	0	0	0	0	9.36003	0	0	0	0	0	0	0	0	0	0	0	0	0	0	0
AC024183.3	0	0	0	0	0	0	0	0	0	0.0186015	0	0	0	0.0890965	0	0.141723	0	0	0	0
AC024257.1	0	0.369258	0.804549	0.281825	0.301737	0.470245	0	0.136557	0.328285	0.317878	0.162035	0.465676	0.194704	0	0.147685	0.228503	0.989166	0.235635	0.0605211	0.124807
AC024560.3	7.84425	7.8317	9.35241	15.1227	11.5237	9.88376	9.02369	10.1325	9.23478	11.6011	7.35286	9.68311	8.08804	8.33558	7.96936	13.847	10.0663	8.96128	9.81083	10.4222
AC024580.1	17.194	6.96526	1.87392	15.0464	15.2978	10.9553	10.4288	11.5583	5.392	17.5646	1.60129	6.05728	10.0175	3.44125	3.64102	10.1709	9.91071	13.9771	1.63515	4.56738
AC024592.12	0.170797	0.504438	0.338114	0.319515	0.246513	6.39278	0.615101	1.69692	0.187077	0.680625	1.03568	0.478193	0.359621	5.43543	7.44654	0.379817	0.083323	0.630028	0.166818	0.624718
AC024937.2	1.11125	2.87682	3.30545	2.31845	1.67929	3.43892	3.43513	3.96162	1.46797	2.23905	0.472322	4.50849	5.12914	5.01276	0.426602	2.50362	1.09235	1.28162	0	0
AC024937.4	0	0	0	0.532519	0.2026	0.289671	0.0862548	0	0.202111	0	0.322932	0	0	0.114679	0	0.334517	0	0.131458	0	0.11167
AC024937.6	1.23717	1.36344	3.14798	7.12456	2.33477	2.33566	2.48528	2.33341	1.70665	6.16504	1.42449	3.87426	2.68255	2.49789	2.01037	3.37421	3.38137	1.62055	2.24656	2.27598
AC024940.1	3.43638	2.19019	3.08427	4.76649	4.19724	2.00304	3.403	3.00291	3.76946	5.77612	2.8047	3.30228	3.51703	1.58046	2.22258	7.09406	15.2557	5.89846	5.12819	11.2814
AC025262.1	0	0	0	0	0	0	0	0	0	0	0	0	0	0	0	0	0	0	0	0
AC025263.3	0	0.21943	0	0.330915	0.517975	0	1.34378	0	0	0	0	0.318503	0	0	0	0.807856	0	0	0	0
AC025278.1	0.573232	0.74451	1.34819	2.15272	1.50066	1.21296	1.2603	1.10536	1.59484	1.61731	0.822326	0.907077	1.17275	0.621045	0.922422	1.59603	2.38633	1.06748	2.90858	1.64673
AC025287.1	1.44564	1.22456	3.48692	1.27269	1.62654	1.54612	1.37923	0.919488	3.40094	1.95888	1.2206	0.735335	0.363986	1.12274	3.15348	3.20526	1.7355	0.600655	1.03544	4.70038
AC025627.4	0	0	0	0	0	0	0.251047	0	0	0.654949	0	0	0	0	0	0	0	0	0	0
AC025627.7	0.0936327	0.119277	1.17617	0	0	0.273009	0.326338	0	0.0893337	0	0.0677337	0	0	0.126146	0.0789203	0.125531	0	0.122064	0	0
AC025627.9	0	0	0	0	0	0	0.0460574	0	0	0	0.109516	0	0	0	0	0	0	0.0285086	0	0
AC025750.5	0	0	0	0	0	0	0	0	0.31403	0	0	0	0	0	0	0	0	0.800873	0	0
AC025750.6	0	0	0	0	0	0	0	0.159807	0	0	0	0	0	0	0	0	0.207713	0	0	0
AC025750.7	0	0	0	0	0	0	0	0	0	0	0	0	0	0	0	0	0	0	0	0
AC025811.1	0	0	0	0	0	0.204668	0	0	0	0	0	0	0	0	0	0	0	0	0	0
AC025811.2	0	0	0	0	0	0	0	0	0.231187	0	0	0	0	0	0	0	0	0	0	0
AC026150.6	0.144262	0.225262	0.399099	2.38003	0.499714	6.2834	0	1.88781	0	2.81222	0	0.727135	0	0.247404	0.370611	0.673809	0	0	0	0
AC026166.2	0	0	0	0.772815	0	0	0	0.565945	0	0	0	0.563561	0.569904	0	0	0	0	0	0	0.915514
AC026185.1	0	0	0	0	0	0	0	0	0	0	0	0	0	0	0	0	5.95108	0	0	0
AC026202.1	0.130033	0	0	0	0	0.44766	0.444697	0.193773	0.168246	0.62425	0	0.390684	0.578264	0	0.149161	0.509794	1.08193	0.245765	1.6014	4.69734
AC026214.2	0	0	0	0	0	0	0.64944	0	0	0	0	0	0	0	0	0	0	0	0	0
AC026271.5	0.0890111	0	0.273869	0.204311	0	0	0	0.0804301	0	0	0	0	0	0.123417	0.146642	0	0	0.0296432	0	0
AC026310.1	2.56529	0.557556	2.51176	2.37901	3.59013	2.37938	0.882255	2.264	1.18993	1.72978	2.49616	2.88053	2.34455	1.92008	1.35031	2.52047	1.78478	1.05543	4.64236	1.66816
AC026369.1	573.144	748.987	1032.13	1395.39	1131.99	739.299	809.744	894.74	779.808	1141.14	787.913	795.269	923.229	857.701	670.833	1333.3	471.606	880.268	1200.01	491.447
AC026407.1	0	0	0	0	0	0	4.38427	0	4.9445	3.845	3.2257	0	0	0	0	0	0	0	0	0
AC026461.1	0	0	0	0	0	0	0	0	0	0	0	0	0	0	0	0	0	0	0	0
AC026703.1	0.0514749	0.0542916	0.0436943	0	0	0.0355418	0	0	0.147659	0.282443	0.202081	0.366663	0	1.92729e-08	0.253326	0.016332	0	0.0144416	0.156343	0
AC026740.1	0.246904	1.35819	4.69916	5.22678	4.21426	10.7562	2.07266	11.0398	3.27217	3.78366	3.2084	5.78305	1.47031	3.94151	4.86423	7.27826	4.31587	3.98483	1.03917	2.55346
AC026882.1	0	0	0	0	0	0.25751	0	0	0	0.979389	0.276144	0	0	0	0	0.292597	1.03264	0.720707	0	0
AC026954.6	0.0644212	0	0	0	0	0	0.214138	0	0.0802021	0.09308	0.079037	0.0971338	0	0	0	0	0.739084	0.0495144	0	0
AC027124.2	0	0	0	0	0	0	0	0	0	0	0	0	0	0	0	0	0	0	0	0
AC027124.3	0	0	0	0	0	0	0	0	0	0	0	0	0	0	0	0	0	0	0	0
AC027228.1	0.263891	0	1.20037	1.68202	1.35217	1.1694	0.95053	1.83484	0.328652	0.476735	0.485753	0.397915	0.875837	1.04819	0.663747	0.856489	1.01105	0.304432	0.455015	0.480992
AC027307.3	0.703284	1.81438	3.20511	2.91317	3.9782	1.3184	2.70082	1.71059	2.10142	3.4108	2.02184	1.65297	1.5133	1.35092	1.68598	3.24222	6.08486	2.62909	2.73462	3.51807
AC027309.1	0	0	0	0	0	0	0	0	0	0	0	0	0	0	0	0	21.6294	0	0	0
AC027612.1	0	0	0	0	0	0.0512857	0	0	0	0.0643541	0	0	0	0	0	0.0576212	0	0	0.0607947	0
AC027612.3	0.409243	0.735471	0.801369	1.39526	1.26782	0.648626	0.557387	0.448832	0.93214	0.90315	0.532615	0.545731	0.428461	1.02806	0.603368	1.71212	1.99618	0.741784	0.754245	0.627775
AC027612.4	0.0328703	0	0	0	0	0.544957	0	0.203408	0	0	0.0401433	0.0495045	0	0	0	1.10041	0.304543	0	0.134726	0
AC027612.6	2.78514	1.70184	4.92715	3.44656	2.19768	6.39477	3.60949	2.06555	7.93068	8.10365	2.1826	5.7062	2.5035	2.69624	2.69079	7.74149	10.0421	5.13857	1.43264	7.96927
AC027763.2	3.50701	4.36957	4.67234	6.58627	3.9729	4.25307	4.47652	5.25346	3.77569	6.81845	3.52328	3.89064	4.27917	4.58549	4.25858	5.40398	4.04247	4.46481	5.17775	5.0085
AC032027.1	8.01192	26.662	30.2124	45.4333	26.4184	19.6637	8.85672	32.3288	22.7442	28.8259	16.1163	17.5529	35.0441	18.7479	10.1138	35.487	57.0728	19.718	64.0466	85.928
AC034102.1	86.345	0	19.5774	35.6662	31.2252	9.03802	0.595089	34.5259	0	1.29883	4.63548e-06	8.1163	0.000170092	8.16762	0	4.45562	1.44e-09	0	1.58e-05	0
AC034198.7	0	0	0	0	0	0	0	0	2.14338	1.5419	0	0	0	0	0	0	0	0	0	0
AC034228.7	0.84462	0.247672	1.01623	1.00866	0.61591	0.688048	0.29022	0.985446	0.321712	0.230788	0.628144	0.37656	0.527235	0.57563	0.588698	0.532074	1.05328	0.447688	0.573678	0.584421
AC034229.1	2.68618	6.47194	16.4234	16.0018	10.4343	6.67432	7.12326	1.75785	5.07419	6.38325	3.42988	2.9203	10.0452	2.59774	5.30395	8.82335	4.61322	6.00037	9.3055	18.4279
AC037199.1	0	0	0	0	0	0	0	0	0	0	0	0	0	0	0	0	0	0	0	0
AC037459.4	0.89774	0.264315	0	0.265068	0	0	0.0924857	0	0	0	0	0	0.187358	0	0.065228	0.061559	0	0.0499047	0	0.596557
AC040160.1	0.60875	0.149648	0.144978	0.817764	0.554191	0.501352	0.168287	0.934722	0.0741181	0.318242	0.52485	0.0487984	0.182971	0.810939	1.23879	0.57008	0.198417	0.49054	0.398717	1.61953
AC040173.1	0	0	0	0	0	0	0	0	0	0	0	0	0	0	0	0	0	0	0	0
AC040977.1	156.531	132.597	131.725	56.9512	56.1272	128.352	61.509	104.818	55.0291	50.2129	132.552	58.6784	76.4158	174.476	222.508	52.8726	0.185986	120.129	43.889	23.7785
AC046143.6	0	0.273808	0.785695	0	0	0	0	0.670186	0.281205	0.646932	0.820867	0	0	0	0.496514	0.289927	0	0.892497	0	0
AC051642.1	3.86462	7.39521	0	0	0	0	5.82481	0	3.55814	16.7999	4.68519	0	13.0846	0	20.1462	10.9834	38.0811	37.4394	28.0471	11.7432
AC053503.2	0	0	0	0	0	0	0	0	0	0	0	0	0	0	0	0	0	0	0	0
AC055736.1	0	0	0	0	0	17.8413	0	0	0	0	0	0	0	0	0	0	0	0	0	0
AC055811.5	0	0	2.38408	0.214167	0	0.357352	1.12641	0.155893	0.887919	1.32188	0	2.13547	0.149863	0.268293	0.680514	1.31889	2.42355	0.236435	0.563181	1.39702
AC055876.1	0.510342	0	1.81005	0	0	0	0	1.55296	0	0	0	0	0.000320364	0	0	0	0	0	0	0
AC060834.2	0	0	0	0	0	0	0	0	0	0.058191	0	0	0	0	0	0	0	0.0263701	0	0
AC061975.1	4.95371	20.3435	7.17831	41.5394	14.876	0.858947	3.90255	20.9278	19.819	13.0821	16.2881	19.0169	45.0498	12.2259	4.39996	10.1517	43.8065	13.8087	23.2244	22.0288
AC061975.10	53.1556	74.002	153.994	154.871	109.016	83.6027	87.4851	55.7778	108.433	94.9415	56.8633	71.7299	111.83	60.2146	67.3045	104.782	183.715	126.697	151.895	34.89
AC061975.2	8.05371	0	0	0	0	3.57589	4.28381	9.77574	5.64905	0	5.53772	7.72362	12.4892	0	8.48925	0	33.5893	2.25971	14.9127	4.72368
AC061975.3	8.08342	22.1726	42.6947	20.4847	14.2293	15.8156	16.6176	16.5585	17.3001	22.143	11.6629	25.3271	36.5923	3.5675	0	18.8051	31.943	15.3584	29.214	33.7101
AC061975.4	13.2786	23.0239	38.3218	83.2743	25.8299	57.2149	16.3998	52.7028	19.0539	60.193	30.0123	29.2464	40.9238	22.4699	18.892	58.2659	169.488	50.5673	39.0518	40.2903
AC061975.5	3.54616	7.30635	54.383	48.9663	42.4927	29.135	13.6275	25.0852	9.79854	13.3318	15.6827	15.3822	18.5591	24.2929	4.06397	38.464	29.1793	33.8469	24.2008	15.0158
AC061975.6	0	20.4738	38.0068	11.713	29.7601	12.5401	9.94955	6.64852	5.22566	19.4284	16.0462	6.39667	5.6407	4.87105	3.79038	27.2255	11.2963	6.54818	22.9634	9.65459
AC061975.7	21.1175	30.7996	105.279	70.6802	62.4299	63.7121	55.311	58.3855	77.8152	116.03	31.2801	58.1248	62.6753	30.5266	35.8272	88.7706	113.508	82.6269	214.508	80.8039
AC061975.9	14.6402	65.4387	28.0407	70.8972	47.1866	28.1645	37.6246	43.2701	45.5054	51.8486	22.4792	59.7067	33.5355	15.083	11.9018	56.1728	4.86647	31.9413	108.618	14.7506
AC061992.1	3.15575	4.33916	1.41719	13.6087	5.67313	5.06586	6.32042	4.43817	5.47523	5.1065	2.6555	3.59339	11.6031	2.83079	3.30679	10.2026	61.838	6.69123	15.3942	29.8603
AC062016.1	0	0	0	0	0	0	0	0	0	0	0	0	0	0	0	0	0	0	0	0
AC062016.2	0	0	0	0	0	0	0	0	0	0	0	0	0	0	0	0	0	0	0	0
AC062016.3	0	0	0	0	0	0	0	0	0	0	0	0	0	0	0	0	0	0	0	0
AC062017.1	0.158955	0.824995	0.142983	0.166998	0.467497	0.55755	0.453317	0.381965	1.13207	0.59155	0.100025	0	0.723093	0.960653	0.54403	0.692353	0.191609	1.50788	0.134462	2.00758
AC062022.1	0	0	0	0	0	0	0	0	0	0	0	0	0	0	0	0	0	0	0	0
AC063976.1	0.400078	0	0	0	0.906346	0	0	0	0	0	0	0	0	0	0	0	0	0	0	0
AC063976.2	0	0	0	0	0	0	0	0	0	0	0	0	0	0	0	0	0	0	0	0
AC063976.7	1.11145	1.99893	3.1408	4.15422	2.76106	1.73496	1.35464	2.51642	2.54138	2.76777	1.59282	2.62221	1.19184	2.12651	1.39347	2.67731	3.51184	1.63256	4.37603	1.95801
AC063979.1	0	0	0	0	0	0	0	0	0	0	0	0	0	0	0.365388	0	0	0	0	0
AC064836.3	0.396853	0.324229	0.479276	1.3994	1.50509	0.31133	0.88973	0.203891	0.836554	1.35351	0.163925	0.399923	0.788878	0.176107	0	1.90893	3.30184	1.14977	3.16325	2.77502
AC064847.4	0	0	0	0	0	0	0	0	0	0	0	0	0	0	0	0	0	0	0	0
AC064850.4	0.177215	0.779992	0.969434	2.38371	1.21294	2.44226	3.53047	0.73115	1.91536	2.89686	1.95598	2.94141	0.608765	1.09345	0.857029	2.21974	3.81261	1.2702	1.13753	0.853411
AC064852.5	2.92443	7.18241	7.81682	7.06761	8.55527	12.1211	5.0014	12.2313	5.82185	7.94808	7.60076	7.58009	6.65128	12.7993	9.89577	10.9735	4.38455	7.39367	4.12209	5.90892
AC064853.3	0	0	0	0	0	0	0	0	0	0	0	0	0	0.0985761	0	0	0.14398	0.172247	0	0
AC064874.1	0.749035	5.01218	7.498	15.1491	1.43268	2.63376	4.03324	2.79406	4.41545	6.71037	3.25458	2.30047	4.8378	7.06507	1.75147	2.1061	22.9332	5.3517	5.05448	9.92106
AC066692.3	4.975	6.57567	6.81989	9.95665	7.53665	4.43225	3.51252	3.27421	8.58647	13.0448	2.98084	4.31225	7.18283	4.13564	2.43215	13.2674	21.0857	5.66393	8.94294	9.18061
AC067852.1	0.519369	0.676163	0	0.970808	0	0	0	0	0	0	0	0	0	0	0	0	0	0	0	0
AC067940.1	9.91935	6.18557	17.6185	19.6181	31.0494	14.185	15.9922	15.8296	6.92471	24.4927	5.45577	14.3875	18.2997	7.05776	4.36987	38.1439	12.7957	9.25991	18.3331	21.7442
AC067945.3	37.2067	69.4583	52.0257	37.1517	33.4296	86.881	15.4846	46.4624	32.4095	26.1554	44.9092	26.7268	60.3676	41.7038	72.4377	9.46981	8.05527	33.559	8.19477	25.1899
AC068039.1	0	0	0	0	0	0	0	0	0	0	0	0	0	0	0	0	0	0	0	0
AC068042.1	0	0	0	0	0	0	0	0.227787	0	0	0	0	0	0	0.082503	0	0	0	0	0
AC068044.1	0.040646	0	0.0744651	0.446022	0.18548	0.0969474	0.225886	0.193271	0.154698	0	0.298787	0.187866	0.184499	0.0549247	0.0456623	0.217525	0.0749925	0.156064	0	0.118093
AC068134.10	0.309125	1.51726	0	4.94486	1.53931	3.91687	5.09179	1.11243	1.72974	3.19316	1.34268	4.14407	2.64522	2.53952	1.73951	4.32996	3.44533	2.16226	3.206	4.84523
AC068134.5	0	0	0	0	0	0	0	0	0	0	0	0.0697796	0	0	0	0	0	0	0	0
AC068135.1	0	0	0	0	1.59034	3.22038	4.12535	0	0.937962	0	0.906644	4.28081	0	0	0	0	2.88788	0	0	0
AC068137.11	0	0	0	0	0	0	0	0	0	0	0	0	0	0	0	0	0	0	0.206409	0
AC068137.13	0	0	0	0	0	0	0	0	0	0	0	0	0	0	0	0	0	0	0	0
AC068137.5	0	0	0	0	0	0	0	0	0	0	0	0	0	0	0	0	0	0	0	0
AC068137.6	0	0	0	0	0	0	0	0	0	0	0	0	0	0	0	0	0	0	0	0
AC068137.8	0	0	0	0	0	0	0	0	0	0	0	0	0	0	0	0	0	0	0	0
AC068279.1	5.29828	27.7754	14.0296	58.3349	57.4469	18.8957	18.3178	8.70908	13.1348	20.4809	3.07228	5.4422	30.1243	15.9221	28.5754	31.1481	56.9289	12.1886	20.9994	107.963
AC068279.2	1.14508	21.221	29.6104	44.5262	23.104	35.2572	26.8261	28.5565	26.8387	45.5202	48.7425	6.17634	26.5345	29.0719	19.2787	22.1279	109.326	30.249	81.8999	65.6359
AC068279.3	5.97195	2.65808	9.01992	10.9726	9.06292	3.87305	10.2069	13.9771	4.87205	7.68284	3.89551	7.06256	14.9085	3.70005	4.29685	25.8512	15.8907	10.5533	5.8233	8.23919
AC068287.1	0	0	0	0	0	0	0	0	0	0	0	0	0	0	0	0	0	0	0	0
AC068491.3	1.69233	1.50191	5.77675	4.74624	8.5275	7.2492	4.30875	5.58045	3.24066	3.8653	4.00369	4.33493	6.078	5.72832	4.70261	2.93953	1.98597	1.47761	3.27367	1.59926
AC068522.4	0.741031	1.76495	15.5749	9.22859	5.89178	4.13073	1.71289	9.93359	2.94135	2.78518	1.41078	0.660125	2.27125	4.95828	3.35687	1.00064	7.59131	0	2.23717	3.64403
AC068533.7	1.1078	5.56358	7.31454	3.46344	2.71262	5.10946	7.52939	0.119139	5.86238	9.61503	5.02582	8.33596	5.76549	5.74801	9.09517	4.0896	8.50779	5.53102	2.42108	5.35315
AC068535.5	0	0	0	0	0	0	0	0	0	0	0	0	0	0	0	0	0	0	0	0
AC068538.2	0	0	0	0	0	0	0	0	0	0	0	0	0	0	0	0	0	0	0	0
AC068620.1	0.727015	3.06139	0.871729	5.63276	4.95577	2.55807	1.65979	1.15068	1.88418	1.44367	2.45155	2.25923	2.58811	0.327101	1.93558	1.29809	13.5421	7.86285	5.341	7.29805
AC068657.2	10.123	5.95657	4.2851	18.6742	11.7977	2.28228	13.5211	4.25024	3.63595	9.97007	3.5037	3.04653	9.86652	3.09217	2.20138	15.192	0	14.5841	18.7813	24.4677
AC068831.11	0	0	0	0	12.3212	0	0	0	0	0	0	0	0	0	5.96454	0	0	0	0	0
AC068831.12	0	0	0	0	0	0	0	0	0	0	0	0	0	0	0	0	0	0	0	0
AC068896.1	10.3193	10.2204	19.7724	25.3499	8.86054	11.3135	10.2383	25.8857	17.5374	26.4418	11.667	11.6803	25.7926	12.0936	3.99381	7.49734	54.957	16.2173	29.5197	13.0419
AC068987.1	2.3477	3.77387	3.31045	4.34397	4.08661	2.51769	2.31059	2.40649	4.10867	4.9571	2.19356	2.22958	2.65462	2.27605	2.18156	3.93421	11.0091	4.17373	3.84335	4.77322
AC069154.4	0	0.347769	0	0.98169	0.423516	0.98289	0.21067	1.78324	0.119239	3.19893	0.349029	0.789095	0.420168	0.706928	0	0.985585	0	0.490201	0.931885	0.658115
AC069157.1	0	0	0	0	0	0	0	0	0	0	0	0	0	0	0	0	0	0	0	0
AC069200.1	122.842	148.137	317.299	476.715	220.483	133.591	240.564	202.981	260.007	192.523	245	148.866	223.942	231.831	193.852	190.425	145.364	232.382	447.349	72.5246
AC069213.1	0	0.119281	0.546863	3.09053	0	0.202323	0.193458	3.41799	0.226115	0.18807	1.22868	3.2179	0	0.182605	0	1.04418	0	0.245082	0.241888	1.38123
AC069213.4	13.9621	17.5494	14.8622	16.6791	16.5938	6.18522	13.0505	7.12207	8.31295	12.0221	6.762	12.136	17.3375	6.28717	4.20364	17.9161	3.69678	9.93958	11.9182	14.6434
AC069257.6	6.91858	8.51119	23.7938	50.5497	40.9408	23.0148	43.9739	6.6556	17.5512	23.76	20.4685	26.7567	24.0578	24.5279	10.1784	40.9915	55.7591	7.99866	24.5835	14.5521
AC069282.6	13.1958	12.8309	4.20156	18.812	19.8564	4.09459	13.1861	3.87961	8.21529	6.30635	4.61007	12.9364	12.2743	6.23187	5.72813	18.2508	0	14.3141	7.78645	7.64736
AC069287.1	0	0	0	0	0	0	0	0	0	0	0	0	0	0	0.183203	0	0	0	0	0
AC069368.3	0.355243	0.538155	0.84274	0.309891	0.64387	0.875055	1.41955	1.70166	2.67881	3.02295	0.96837	1.3516	0.55809	1.0005	4.15224	1.07268	0.547315	0.470663	0.394095	0.725835
AC069547.1	7.37503	8.82977	8.73537	8.99346	14.3314	9.45516	4.67561	7.25549	5.12144	5.79958	4.73673	6.9176	8.12118	9.54859	6.79123	10.1541	1.35973	5.91538	4.25063	2.35713
AC069547.2	20.9133	19.2071	10.7863	15.1583	33.3081	9.42278	7.36057	6.32015	7.22321	10.4295	4.30097	7.97851	16.5865	5.89226	6.43465	17.926	10.3745	9.50184	8.64193	8.76924
AC072052.7	0	0	3.23819	0.946434	0	2.10527	0	0.693704	1.21198	0	0.58395	0.693388	0	0	0	0	0	0.404158	2.81487	5.12063
AC072061.2	0.118128	0	0	0	0	0	0	0	0	0	0	0	0	0	0	0	0	0	0	0
AC073052.1	4.15872	5.2522	7.29938	19.5251	13.8997	7.49467	9.75684	12.2199	13.6354	11.9627	5.79561	12.5716	9.10301	8.30301	5.41757	19.7696	10.2412	7.07867	4.38426	4.80541
AC073055.2	0.300637	0.299823	0.638856	0.959091	0.913041	0.414896	0.16615	0.309865	0.186526	0.21666	0.184039	0.528571	0.294887	0.331278	0.559053	0.324439	10.6443	3.90571	2.95835	3.21369
AC073063.1	0	0	0	0	0	0	0	0	0	0	0	0	0	0	0	0	0	0	0	0
AC073063.10	4.36444	4.94373	5.04568	4.57978	5.50503	3.97993	6.65074	4.18938	4.93811	7.10484	2.81498	5.63867	4.60115	4.07883	3.6197	4.42871	2.41742	3.59287	1.83651	3.24388
AC073065.3	2.8085	3.94921	6.88785	11.2043	8.80444	4.31272	3.18743	4.70138	3.60681	4.98566	3.57497	5.69753	4.50952	3.35587	2.13771	5.47372	7.96694	4.31108	6.00468	5.01629
AC073069.2	1.24839	1.89599	3.59114	6.81585	0.56732	0.291729	3.42344	4.21548	1.6199	3.3499	2.20308	2.27362	1.51662	0.671167	0.570255	4.00174	2.44881	1.44831	6.91446	2.97257
AC073072.6	0	0	0	0	0.170964	0	0	0.115969	0	0	0	0	0.110914	0	0	0.0976138	0	0	0	0
AC073072.7	0	0	2.60227	0	0	0	0	1.6679	0.480211	0	0	0	0	0	0	0	0	0	0	0
AC073091.2	0	0	0	0	0	0	0	0	0	0	0	0	0	0	0	0	0	0	0	0
AC073109.2	0.177826	0.107434	0.48658	1.32148	0.404245	4.08917	0.296333	1.91879	1.88957	0.386868	0.87448	1.7458	0.394325	1.17765	0.995202	0.347442	1.74846	0.620208	0	0.13416
AC073135.3	0.0876065	0	0	0	0	0	0	0	0.111894	0.167163	0	0	0	0	0	0	0	0	0	0
AC073135.4	0	0	0	0	0	0	0	0	0	0.327928	0	0	0	0	0	0	0	0.176445	0	0.176052
AC073135.7	0	0	0	0	0	0	0	2.36929	0	0	0	1.53173	0	0	0	0	0	0	9.7082	0
AC073143.1	0	0	0	0	0	0	0	0	0	0	0	0	0	0	0	0	0	0	0	0
AC073150.6	0	0.0950324	0	0.334393	0	0.185986	0.0874784	0	0.196753	0.114075	0.387318	0	0.349248	0.104387	0.264538	0	0.612881	0.182657	0	0.117017
AC073188.1	0	0	0	0	0	0	0	0	0	0	0	0	0	0	0	0	0	0	0	0
AC073264.10	0	0	0	0	0	0	0	0	0	0	0	0	0	0	0	0	0	0	0	0
AC073264.6	7.55806	2.36278	0	0	8.40888	14.7194	0	2.74795	0	11.1989	2.39315	0	2.83748	7.53637	2.09975	12.1585	0	6.78106	3.02752	4.08116
AC073310.4	0	0	0	0	0	0	0	0	0	0	0	0	0	0	0	0	0	0	0	0
AC073325.2	0	0	0	0	0	0	2.39813	3.09654	0	3.15986	0	0	0	0	0	0	0	0	0	0
AC073333.1	236.458	228.507	298.892	409.319	438.082	463.409	172.113	423.346	200.731	253.8	309.713	271.685	245.696	364.622	357.7	254.422	254.128	203.999	157.267	151.163
AC073342.1	0	0	0	0	0	0	0	0	0	0	0	0	0	0	0	0	0	0	0	0
AC073343.1	0.232897	0.281787	0.285912	0.248099	0.133604	0.210742	0.162037	0.317716	0.364595	0.27455	0.289829	0.352409	0.296872	0.251533	0.244848	0.379771	0.0279357	0.304747	0.120874	0.193493
AC073387.2	0	0	0	0	0	0	0	0	0	0	0	0	0	0	0	0.515908	0	0	0	0
AC073410.1	0	2.67971	7.2242	5.62496	1.51524	5.08426	2.62879	1.2818	3.60904	4.40723	5.39293	5.54533	1.24839	2.66786	2.63828	3.29498	4.35007	2.13551	1.42	6.82524
AC073415.2	0	8.80461	16.4877	14.3221	26.5796	18.5915	10.7372	6.91855	18.1273	14.0733	6.09138	6.95168	14.2948	12.7153	2.63129	18.1953	0	10.3103	7.19629	0
AC073416.1	0.784126	0	0	0	0	0	6.43473	2.36868	3.12544	4.80899	0	0	0	0	0.905774	2.12796	3.38156	2.19593	2.57998	2.74338
AC073464.11	0	0	0	0	0	0	0	0	0.487202	0	0	0.14397	0	0.127119	0	0	0	0.0769083	0	0
AC073464.4	0	0	0	0	0	0.0255071	0	0	0	0	0	0	0.0248793	0	0	0	0	0	0	0
AC073464.6	0	0	0	0	0	0	0	0	0	0	0	0	0	0	0	0	0	0	0	0
AC073464.7	0.186123	0.72304	0	4.11151	0.421925	0	0.647393	0	1.21062	0	0	0.623035	0	0	0.643207	0.539229	0	1.12769	0.281264	0.513165
AC073465.1	0	0	0	0	0	0	0	0	0	0	0	0	0	0	0	0	0	0	0	0
AC073465.2	0	0	0	0	0	0	0	0	0	0	0	0	0	0	0	0	0	0	0	0
AC073465.3	0.209429	0	0	0	0	0	0	0	0	0	0	0	0.31615	0	0.238135	0	0	0	0	0
AC073528.1	0	0	0	0	0	0	0	0	0	0	0	0	0	0	0	0	0	0	0	0
AC073551.1	0.227315	0.927346	3.73215	1.07044	1.04318	0.419057	0.653833	0.188299	0.436916	1.21032	0.403075	0.343016	3.19819	0.305402	0.248897	1.16996	0	0.268252	1.70284	1.88962
AC073569.1	0	0	0	0	0	0	0	0	0	0	0	0	0	0	0	0	0	0	0	0
AC073610.5	0	0	0	0	0	0	0	0	0	0	0	0	0	0	0	0	0	0	0	0
AC073621.2	0.0841342	0.406705	0	0	0	0.893753	0.0935347	0.129908	0.105222	0	0.20704	0.126948	0.62235	0.446241	0.282778	0.109541	0	0.130366	0	0.126007
AC073657.1	22.7417	56.2113	70.5174	89.5525	67.0525	25.4628	50.7552	53.6693	59.2367	67.8826	37.2591	53.1241	51.4616	40.9954	26.5862	54.9027	251.018	63.4758	119.492	100.644
AC073850.6	0	9.39026	0	1.3449	1.47466	1.49405	3.06191	0.987473	3.47495	3.99259	0	4.95499	1.0125	0.886607	0.754666	0.887101	0	5.99535	1.0485	0
AC073869.1	0	0	0	0.220837	0.0518665	0.0838745	0.0121005	0.0185861	0	0.0164664	0.0427577	0.0207402	0	0	0	0.0774895	0	0.048794	0	0.0146242
AC073869.10	0	0	0	0	0	0	0	0	0	0	0	0	0	0.159653	0	0	0	0	0	0
AC073869.13	0	0	0	0	0	0	0	0	0	0	0	0	0	0	0	0	0	0	0	0
AC073869.2	0	0	0	0	0	0	0.0947647	0	0	0	0	0	0	0	0	0	0	0	0	0
AC073869.20	0.0205552	0	0.224774	0	0	0.0378321	0.0227426	0	0	0	0	0	0	0	0.0229092	0	0	0.0244192	0.0281501	0
AC073869.7	0	0	0	0	0	0.068633	0	0	0	0	0.0711546	0	0	0	0	0	0	0	0	0
AC073869.8	0	0	0	0	0	0	0	0	0	0	0	0	0	0	0	0	0	0	0	0
AC073900.4	0.117193	0	0	0	0	0	0	0.180732	0	0	0	0.17705	0	0	0	0	0	0	0	0
AC073940.1	14.7841	24.8128	56.4603	94.1552	35.0174	48.6742	17.9676	65.0079	8.10711	32.2772	29.5377	34.5549	29.4219	67.661	43.5053	15.2646	51.9162	43.3287	77.5944	59.1478
AC073958.2	0	0	0	0	0	0	0	0	0	0	0	0	0	0	0	0	0	0	0	2.15895
AC073987.2	0	0	0	0	0	0	0	0	0	0	0	0	0	0	0	0	0	0	0	0
AC074008.1	0	0	1.65726	0	0.230918	0	0	0.156532	0	0	0	0	0	0.404109	0	0	0.406003	0	0	0.311926
AC074019.2	3.46473	5.92558	2.0343	2.98681	1.34868	3.0384	2.55849	1.34803	3.43228	3.28631	2.28405	3.47419	2.5396	1.13297	7.5129	2.41935	8.04054	2.91347	2.78959	5.73834
AC074091.13	0.636803	2.44914	0.778221	1.2442	0.899979	0.369074	0.501304	1.4647	1.00179	0.810554	0.456222	1.22219	1.07113	0.654148	0.467087	0.584353	2.32863	0.959406	1.8627	1.02255
AC074117.13	0	0.374494	0.525504	1.84193	0	0.341656	1.01018	1.79709	0	1.75787	0.371239	1.78189	0	0	0.672147	0.393517	0	0.246922	1.29842	0.631739
AC074121.4	0	0	0	0	0	0	0	0	0	0	0	0	0	0	0	0	0	0	0	0
AC074212.3	0.0568038	0.0337805	0.0518074	1.02832	0.12942	0.0672873	0.187669	0	0.140274	0.122357	0.103991	0.213839	0.291497	0.0749793	0.379273	0.293244	0.104134	0.236697	0	0.431965
AC074290.1	0	0	0	0	0	7.68802	22.8157	0	0	0	0	0	0	0	0	4.23341	0	0	0	0
AC074338.4	17.3296	28.5004	44.5941	52.2291	11.597	23.2688	27.5905	25.3348	26.5564	38.8458	41.7043	28.2076	18.3701	27.7505	40.73	49.3804	5.98771	17.4415	39.4251	73.2983
AC074338.5	0	0	0	0	0	0	0	0	0	0	0	0	3.37557	0	0	0	0	0	0	0
AC074367.1	1.58474	2.18329	4.25381	4.80708	3.4367	3.2975	1.42412	5.24514	2.35473	2.51255	3.06023	1.1383	2.22973	3.19977	3.63164	3.92471	1.1698	1.92261	0.521918	1.45051
AC074375.1	6.30776	6.53359	15.2788	10.2682	17.0245	7.14338	16.0757	24.3614	6.59266	11.535	12.9028	7.58408	3.89567	11.9151	7.20017	8.36194	5.40735	11.7785	10.6626	18.9742
AC074389.6	0.289343	0	0.421396	0.246027	0.131798	0.136838	0	0.0894411	0.0719358	0	0	0.436165	0.0852494	0	0.19388	0.150064	0.439167	0.0887222	0	0.166798
AC078899.1	0.250813	0.925215	0.265953	0.390172	0.413706	0.357907	0.653908	0.339573	0.408275	0.523822	0.271213	0.498332	0.870671	0.682641	0.327006	0.822041	0	0.167426	0.150335	0
AC078899.2	0	0.272842	0.759848	0.867895	0.301798	0	0.856624	0	0	0.145986	0	0	0.203653	0	0.212493	0.296274	0	0.57729	0	0
AC078899.3	0	0.092123	0	0.324425	0	0.270663	0	0.117999	0.0953775	0	0	0	0.0564428	0	0	0.149023	0	0.0295026	0	0
AC078899.4	0	0	0	0	0	0	0	0	0	0	0	0	0	0	0	0	0	0	0	0
AC078925.1	2.45069	0.511095	0.368254	0.860273	0.464318	0.239259	0.231688	1.88383	2.62589	1.81335	0.255751	7.42785	0	0	0.464261	0.812874	3.27951	1.82822	0.587169	2.23569
AC078974.2	0	0	0	0	0	0	0	0	0	0	0	0	0	0	0	0	0	1.64451	0	0
AC079112.1	0	0	0	0	0	0	0	0	0	0	0	0	0	0	0	0	0	0	0	0
AC079150.2	0	0	0	0	0	0	0	0	0	0	0	0	0	0	0	0	0	0	0	0
AC079199.2	0	0	3.8921	9.0255	5.02342	10.0445	2.53567	16.321	0	0	8.61449	6.57304	6.75113	3.00897	5.00006	14.3845	0	5.90724	0	3.67681
AC079210.1	9.85847	16.0688	16.7716	22.4	17.456	24.1003	13.2283	15.7376	20.1963	15.5297	15.2404	17.9355	17.6637	18.6317	23.4192	21.4163	17.1064	13.5178	13.5918	14.471
AC079248.1	0.31673	0.063223	0.384533	0.561254	0.120236	0.437885	0.116988	0.900778	0.0655441	0.601778	0.129311	0.0938633	0.310807	0.280628	0	0.146303	0.298661	0.201922	0.072538	0.302104
AC079250.1	0.23294	0	0.956707	0	0	0	0.761461	0.414911	0	0	0	0	0	0	0	0	0	0.347465	0	0
AC079305.5	0	0	0	0	0	0	0.200794	0	0	0	0	0	0	0	0	0	0	0	0	0
AC079325.5	0	0.25248	0	0	0	0	0	0	0.130494	0	0	0	0	0	0	0.135654	0	0	0	0
AC079325.6	0.830659	17.9459	6.36436	0.874576	0	3.64856	1.41438	2.55376	1.06885	2.1525	3.90288	1.88848	10.3421	1.66911	3.54119	1.37837	2.87227	3.55394	2.39058	2.66875
AC079341.1	0.728862	0.148927	0.266488	6.50711	0.162165	4.03441	0.469265	0.704452	0.244845	4.02649	0.89048	1.69261	0.365702	2.66353	0.277484	3.02216	0.526301	0.862172	0.201544	0.745528
AC079354.1	0.657806	0.688092	1.03582	1.42588	1.07811	1.25443	0.76263	1.01592	0.79953	1.15962	0.946205	0.844902	0.852819	1.03237	1.03233	1.15677	1.18397	0.848251	1.06238	1.06191
AC079354.2	0	0	0	0	0	7.88819	0	0	0	0	0	0	0	0	3.57308	0	0	0	0	0.512077
AC079354.6	0	0	0	0	10.4376	0	0	0	2.97042	0	0	0	0	3.12145	0	0	0	0	3.56706	0
AC079395.1	0	0	0	0	0	0	0	0	0	0	0	0	0	0	0	0	0	0	0	0
AC079448.1	0.32377	0.832215	0	0.677073	0	1.13015	0	0	0.42549	0.974429	0.411257	0	0.991939	0	0	0.435898	0	0	2.89402	0
AC079602.1	0.232141	1.48406	1.92765	2.84017	2.01873	0.786937	0.797115	1.57262	1.09123	1.93153	1.21063	1.6227	1.30547	1.07944	0.974319	1.6751	2.45624	1.7589	2.38009	2.49606
AC079612.1	0.0416085	0	0	0.0443297	0	0.0246559	0	0	0	0	0	0	0	0	0	0	0	0	0.028325	0
AC079741.2	0	1.28889	0	0	2.22278	0	0	2.95467	0	1.50608	0	0	0	0	0	2.64842	35.6306	0	0	0
AC079753.4	72.6769	53.3453	98.2019	189.928	173.842	90.6599	42.2475	181.852	36.4803	53.7189	81.3431	65.1881	58.6084	106.328	70.6562	79.6879	36.6331	55.5479	39.1594	35.001
AC079753.5	0.183922	0	0	0	0	0	0	0.565906	0.706156	0	0	0.278568	0.276542	0.245895	0	0	0	0.148481	0	0
AC079767.3	0	4.38468	0	0	0	0	0	0	0	0	0	0	0	0	0	2.24456	0	0	0	0
AC079776.2	0	0	0	0	0	0	0	0	0.289253	0	0	0	0	0	0	0	0	0	0	0
AC079776.4	0	0	0	0	0	0.381606	0	0	0	0	0	0	0	0	0	0	0	0	0	0
AC079776.6	0	0	0	0	0	0	0	0	0	0	0	0	0	0	0	0	0	0	0	0
AC079780.3	0	0	0	0	0	0	1.36687	0	0	1.59525	0	0	0	0	0	0	0	0	0	0
AC079781.5	0	10.3018	0	61.7978	48.6133	24.2229	28.9833	18.8442	5.39559	6.16836	0	12.2808	0	0	9.44808	26.9899	25.401	13.2516	15.2023	10.288
AC079781.7	11.1014	2.26131	21.5039	43.1148	23.9647	10.0183	10.1684	18.2856	13.7235	32.0043	0	8.97585	5.40326	16.7168	6.00438	43.9914	0	13.05	23.0458	24.4645
AC079781.8	0	0.902831	1.8739	0	0	0.406129	0.808698	2.67335	0.921921	2.11039	1.78053	0.531776	0	0.472687	0	2.83096	0	0.600845	2.09912	2.50552
AC079807.1	0	0	0	0	0	0	0	0	0	0	0	0	0	0	0	0.292597	0	0	0	0
AC079807.3	18.1208	32.1982	30.0264	39.5785	41.1762	29.5502	17.9514	39.9078	20.686	35.848	24.0059	24.595	27.8391	26.8983	14.9608	46.4263	14.3707	17.7012	27.0145	21.3112
AC079809.2	0	0	2.94321	0	0	0	0	0	0	0	2.14172	0	0	0	0	0	0	0	0	0
AC079834.1	0	0	0	0	0	0	0	0	0	0	0	0	0	0	0	0	0	0	0	0
AC079922.2	0.350013	0	1.90261	2.93957	0.811313	0.82106	0	0	0	0	0	0	0.535311	0	0.810572	0	0	0.297363	0.520807	0
AC079987.2	0	0	0	0	0	0	0	0	0	0	0	0	0	0	0	0	0	0	0	0
AC080002.1	0	0	0	0	0	0	0	0	0	0	0	0	0	0	0	0	0	0	0	0
AC080125.1	0	0	0	0	0	0	0.160462	0	0	0.607355	0.178916	0	0	0	0	0	0	1.31565	0	0
AC083760.1	0	0	0	0	0	0	0	0	0	0	0.349519	0	0.210282	0	0	0	0	0	0	0
AC083799.1	10.5925	12.9672	6.88147	5.7696	9.5125	10.0854	7.14631	7.94867	7.4361	5.92983	5.98991	13.0564	7.05956	10.7065	17.1203	8.24107	4.44748	6.13085	1.89388	1.63278
AC083822.2	3.36871	16.0672	7.80751	11.4383	20.237	5.08638	23.4822	16.7404	7.36961	12.0152	14.378	3.38862	17.3648	10.6208	11.5861	28.507	9.84901	23.1727	11.3647	25.8593
AC083855.5	10.1713	15.8133	10.0859	24.9421	15.8393	12.3949	5.22608	6.74886	6.78588	9.74468	9.8397	8.70674	6.91696	8.65332	9.58104	7.793	30.084	15.7845	11.2377	27.5207
AC083862.1	0	0	0	0	0	0	0	0	0	0	0	0	0	0	0	0	0	0	0	0
AC083862.6	0.33708	1.05405	1.47182	2.43476	1.2282	1.59316	1.41998	1.35408	0.587919	1.46185	1.24121	1.11826	0.795739	1.07124	1.58601	1.66331	0.905589	1.24509	1.11639	0.591057
AC083863.5	0	0	0	0	0	0	0.945592	0	0	0	0	0	0	0	0	0	0	0	0	0
AC083873.4	0.0804851	0	0.149832	0	0	0	0.0886765	0	0.0991396	0.39791	0	0	0.173556	0	0	0	0	0	0	0
AC083875.2	7.67142	7.60758	4.58772	6.55031	8.38955	2.65086	6.52157	7.84143	4.08177	7.23473	5.75266	2.15836	5.63313	3.44569	2.9294	9.90811	1.46841	5.72551	2.92875	4.81639
AC083899.1	1.91247	5.04403	6.93599	12.6278	7.10388	5.25604	4.57831	5.72821	3.72015	6.8011	3.92541	6.52256	6.19754	3.81517	3.13699	5.69224	6.3773	4.21199	11.9657	5.68777
AC083899.3	1.10938	1.65181	0.337203	1.40748	1.50467	1.6658	0.789674	1.47474	1.1232	4.51045	0.812138	0.768076	0.208964	1.25749	0.2155	0.932528	0.513572	0.692394	0.500899	1.1027
AC083939.1	0	0	0	0	0	0	0	0	0	0	0	0	0	0	0	0	0	0	0	0
AC084121.14	0	0	0	0	0	0	0	0	0	0	0	0	0	0	0	0	0	0	0	0
AC084121.17	0	0	0	0	0	0	0	0	0	0	0	0	0	0	0	0	0	0	0	0
AC084125.1	0	17.9115	64.703	19.1037	29.7336	2.85103	4.68031	6.96747	8.89579	3.03419	10.0139	18.8331	3.90783	2.93865	7.898	20.5749	60.8312	3.97402	26.3663	13.7076
AC084125.2	25.2082	22.9824	32.3028	36.5368	25.0179	45.726	16.8753	23.9145	25.8692	28.8343	12.8469	22.5062	31.1855	17.6989	17.5069	31.678	58.5065	23.9821	99.0914	41.9312
AC084290.2	19.0192	31.8902	2.88367	4.71926	1.46328	6.3768	5.57526	2.46707	0	3.88061	3.68469	0.98056	3.45591	5.22402	6.66478	11.2825	0	10.9734	4.80088	4.40185
AC087163.2	0.835592	1.65068	2.08519	4.20618	3.09085	1.23128	2.21401	3.38428	1.70624	5.31801	2.44914	1.89268	2.79052	1.24859	2.11162	3.57163	5.45227	2.93749	3.49714	5.16263
AC087163.3	0.312892	0	0	0.654647	0	0	0	0	0	1.41076	0	0.475723	0	0	0	0	0	0	0.929361	1.4
AC087239.1	5.56413	12.328	56.7263	33.0508	130.828	100.987	17.5195	122.388	66.9764	38.2703	65.4289	7.58647	46.7023	119.89	97.342	61.0449	23.3035	30.8913	19.947	4.87296
AC087269.1	3.06028	1.9333	1.03537	0.109906	0.235433	0.456755	0	0.445986	1.00176	0.22644	0.987619	0.339988	1.27931	0.820174	0.357776	0.468613	0.255555	0.254881	0	1.6e-05
AC087380.14	0.443849	0.465494	0.707131	2.35913	0.631822	0.131213	0.675183	1.88669	1.24074	1.44073	1.15566	1.33803	0.490205	0.954135	1.17691	0.934819	1.15461	0.764823	0.839275	1.27495
AC087392.1	2.4399	3.58407	5.39373	10.3368	6.6092	4.87081	4.17775	4.10837	3.11773	5.07737	4.10448	6.45797	4.46791	4.09827	4.06736	5.66356	7.41086	3.55466	4.3489	4.67285
AC087431.1	2.52272	0	0.35013	0	0	0.227477	0	0.298431	0	0	0	0	0	0	0.440625	0	0.438826	1.25839	0	0
AC087477.1	0.274665	0	5.42347	0.575923	1.24779	2.88422	0.314803	5.05496	0.716243	1.64389	2.77774	0.834363	0	1.47973	0.314364	1.4717	3.49704	0.45953	0	0.571427
AC087499.4	0	0	0	0	0	0	0	0	0	0	0	0	0	0	0	0	0	0	0	0
AC087499.5	0	0	0	0	0	0	0	0	0	0.535378	0	0	0	0.163551	0	0	0	0	0	0.268637
AC087499.7	0	0	0	0	0.243951	0.378952	0	0	0.134758	1.63434	0.52927	0.161854	0.477428	0	0	0.280104	0	0.0838187	0.29927	0.166238
AC087499.8	0	0	0	0	0	0	0	0	0	0	6.77571	0	0	0	0	0	0	0	0	4.99366
AC087499.9	0	0	0	0	0	0	0	0	0	3.7753	0	0	0	0	0	0	0	0	0	3.32648
AC087645.1	0	0	0	0	0	0	0.114158	0	0.253443	0.562064	0.110655	0.148947	0	0	0	0.130204	0	0.162061	0.135621	0.301595
AC087650.1	0	0	0	0	0	0	0	0	0	0	0	0	0	0.307093	0	0	0	0	0	0
AC087897.1	0	0	20.5724	7.45543	0	0	0	6.83707	1.01728	2.6147	1.99906	0	0	3.5705	0	0	0	0	0	0
AC089999.1	0	0	0	0	0	0	0	0	0	0	0	0	0	0	0	0	0	0	0	0
AC090018.1	0	0	0	1.39608	0	0	0	0	0.439587	0	0	0	0	0	0.383839	0	0	0	0	0
AC090043.1	0	0	0	0	0	0	0	0	0	0	0	0	0	0	0	0	0	0	0	0
AC090099.2	0	0	0	0	0	0	0.184577	0	0	0	0	0	0	0	0	0	0	0	0	0
AC090103.1	1.85438	2.77994	3.52162	4.41776	3.57146	2.52375	2.72041	2.30444	2.64078	5.17998	1.87245	3.71287	2.90703	2.38605	2.07781	3.84085	4.75781	3.02844	4.56024	4.20615
AC090186.1	0	0	0	0	0	1.84167	0	0.45021	0	0	0	0	0	0	0	0	0	0	0	0
AC090283.3	0	0	0	0	0	0	0	0	0.183558	0.211971	0	0	0.216177	0	0.16331	0	0	0	0	0.238254
AC090286.2	0.334574	1.86399	2.7212	3.1782	1.52208	7.26768	3.3956	3.34766	4.0526	12.0533	6.04308	7.59624	2.25754	2.45676	1.51455	5.95852	0.364519	1.34435	0.951162	2.2883
AC090425.1	8.9989	9.85416	8.91774	21.4503	14.1092	12.8388	10.289	13.5266	10.4684	10.1551	11.8672	11.1573	8.68174	10.8313	11.6374	16.2476	6.80981	10.5022	6.44826	7.28112
AC090427.1	6.24664	5.46044	5.53864	2.15834	3.53813	6.60112	4.26613	3.95989	4.15932	6.36513	1.33901	4.7611	3.23454	1.41535	0.602955	4.25415	7.45694	0.938246	2.45388	9.51743
AC090453.1	0	0	0	0	0	0	0.29036	0	0	0	0	0	0	0	0	0	0	0	0	0
AC090505.5	0.131363	0	0	0	0.0997457	0	0	0	0	0.0630447	0	0.131946	0	0	0	0.113298	1.38911	0.0333782	0	0
AC090519.1	4.60137	2.29478	15.2722	22.3921	6.35242	6.13508	6.65315	0	15.1273	15.2417	7.33605	20.4865	9.95523	3.06467	2.68227	4.95192	63.7298	7.35647	35.8925	5.65842
AC090519.2	1.42936	2.0323	9.94096	2.98635	6.58026	6.98956	1.77659	11.4001	6.43524	2.17805	3.68516	4.3909	2.35279	1.90703	4.86451	13.9863	0	2.90943	11.235	13.8719
AC090519.3	5.8752	0	16.8587	11.3827	10.6379	14.0224	8.1321	19.9941	11.6303	23.207	5.16404	8.5109	4.18414	5.0022	0	13.7476	73.8201	21.1644	18.814	31.5176
AC090519.4	51.5226	27.0743	28.6253	59.6073	45.461	25.48	18.6962	19.0252	31.2442	53.8857	23.3658	41.2183	39.5819	7.47669	2.1636	41.9336	111.729	40.0639	104.391	96.1912
AC090519.5	0	3.63633	5.1527	20.3523	6.75376	14.8802	10.3707	5.01515	12.4562	9.09459	19.2289	8.39037	4.65804	0	12.9203	3.99482	4.96357	6.33808	9.28116	13.4236
AC090519.6	2.12342	10.5109	49.3698	12.7199	42.9929	10.9522	2.83063	20.9143	3.60152	29.7099	12.8605	22.0876	25.4722	10.3448	10.403	24.74	0	13.3185	36.0932	20.3283
AC090519.7	5.65452	3.60358	37.3379	55.3575	33.1032	18.3549	13.8042	14.5252	16.9191	17.4705	21.1915	17.7471	26.0571	22.7094	0	41.4179	73.2585	12.069	67.9195	24.8686
AC090571.1	240.59	91.8528	99.7668	269.935	243.271	176.269	92.551	274.65	91.1833	107.58	44.9494	138.491	140.699	101.414	49.0642	143.924	14.3426	60.7816	43.4568	27.6648
AC090574.1	0	0	0	0	0	0	0	0	0	0	0	0	0	0	0	0	0	0	0	0
AC090602.2	0	0	0	0	1.51961	0	0	0	0.894007	0	0	0	1.03855	0	0	0	0	0	0	0
AC090616.2	1.11692	1.1224	0.476857	0.887645	0.705466	0.647537	0.600874	0.258295	0.402132	1.23089	0	0.0822256	0.536223	0.270802	0.460342	0.484887	0.586538	0.906924	0.288332	0.470153
AC090625.1	1.0079	0	7.03444	4.11705	6.81779	0	2.35284	0	1.32732	0	0	12.1942	0	1.36683	0	2.70739	4.53327	0.947148	0	0
AC090673.2	17.6755	26.7238	27.2192	68.7247	32.8756	11.2742	17.9905	18.6511	28.4334	37.0474	28.7974	44.4468	22.9915	19.3923	17.3505	52.5916	98.5216	25.9477	82.8297	31.2194
AC090774.2	0	0	0	0	0	0	0	0	0	1.07698	0	0	0	0.958548	0	0	0	0	0	0
AC090804.1	8.5988	6.7067	10.3109	22.1587	15.4971	8.35875	7.56205	10.5452	11.1971	11.6469	9.0518	8.9076	20.4178	7.8037	6.5562	20.8858	13.7941	15.2889	14.6435	16.3347
AC090945.1	0.0535916	0.0642581	1.0735	0.569765	0.244128	0.443658	1.60032	0.662752	0.598983	2.00953	0.393881	0.888504	0.157789	0.425307	0.299241	2.49982	2.42794	0.820241	1.39952	1.07469
AC090953.1	0	0	1.66821	0	0	0.0484423	0.76415	0	0.241212	0	0	0.722035	0	0	0	0	0	0.0599784	0	0
AC090954.5	0	0	0	0	0	0	0	0	0	0	0	0.519552	0	0	0	0	0	0	0	0
AC090955.5	0	0	0	0	0	0	0	0	0	0	0	0	0	0	0	0	0	0	0	0
AC090958.5	1.43178	0.231359	2.23778	0.747344	2.02904	0.415616	2.07213	0.820902	0.472421	3.51501	1.3687	1.36115	0.275244	0.24207	0.618241	0.7252	20.2141	1.23376	2.96277	6.9402
AC090960.1	7.74331	6.55222	1.6191	5.6786	3.09588	10	3.1846	9.01816	5.45392	2.08036	4.08765	5.54711	6.34276	5.5659	5.26184	6.8056	0	7.27484	7.74088	11.5214
AC091069.1	0	0	0	0	0	0	0	0	0	0	0	0	0	0	0	0	0	0	0	0
AC091150.1	0.188612	0	1.02129	0	0	0	0	0.290118	0	0	0.235668	0	0	0.504527	0	0	0	0	0	0
AC091167.3	0.233276	0	0	0.494042	0	0.13739	0.651989	0	0.440949	0.680121	0.43261	1.07081	0.52039	0.155078	0	0.457938	1.42671	0.183152	0.979835	1.65246
AC091171.1	0.645824	0	0	0	0	0	0	0	0	0	0	0	0	0	0	0	0	0.305499	2.71544	0
AC091320.1	0	0	20.5724	7.45543	0	0	0	6.83707	1.01728	2.6147	1.99906	0	0	3.5705	0	0	0	0	0	0
AC091492.2	0	2.24496	0	0	0	4.0597	0.727632	2.81886	3.80304	0	1.47076	2.67194	0.926248	1.63686	3.38341	3.11048	0	5.28144	0	0
AC091493.1	1.42772	1.26073	0.63874	1.62276	1.32964	0.904228	0.450836	1.45321	1.50404	0.934031	0.638242	2.18894	1.12381	1.15357	1.37697	1.05652	2.15991	1.49995	2.0195	1.77727
AC091633.2	0.674052	0	0	0.472493	0	0	0.255768	0	0	1.00093	0	0.340669	0	0	0	0.598084	0.530931	0.368747	0.649995	0
AC091652.2	0	0	0	0.514049	0	0	0	0	0	0	0	0	0	0	0	0	0	0	0	0
AC091654.7	0	0	0	0	0	0	0	0	0	0	0	0	0	0	0	0	0	0	0	0
AC091801.1	0.216066	0.779066	1.17048	1.61168	0.411786	0.6765	0.699162	1.32697	0.836418	1.50684	0.495558	0.718526	1.03734	0.431712	0.328054	1.19109	1.75993	0.684333	1.61156	1.72963
AC091813.2	0	0	0	0	0	0	0.206356	0	0	0	0	0	0.137293	0	0.103934	0	0	0	0	0
AC091948.1	127.059	46.358	84.487	229.535	184.73	77.5134	82.1192	94.2211	118.703	74.0203	38.7658	85.9659	56.9015	69.6731	75.5847	140.348	3.17513	62.9449	40.5394	15.4321
AC092013.1	0	0	0	0	0	0	0	0	1.56431	0	0	0	0	0	0	0	0	0	0	0
AC092066.6	0	1.11398	0.760251	0.889166	0.967885	0	2.98056	0	1.13421	2.59699	0.547084	2.60051	0.659868	0.580073	1.47978	0	1.3678	1.12852	1.31045	2.31045
AC092106.1	0	0	0	0	0	0	0	0	0	0	0	0	0	0	0	0	0	0	0	0.00543344
AC092106.2	0	0	0	0	0	0	0	0	0	0	0	0	0	0	0	0	0	0.551317	0	0
AC092143.1	0.375759	0.0134655	0.128192	0	0	0	0	0	0	0	0	0	0	0.0736733	0.0723564	0	0	0	1.07e-05	0.420697
AC092155.1	0.233466	0	0	0	0	0	0	0	0.867772	0.332111	0	0	0	0	0	0	0	0.367432	0.32439	0
AC092156.3	0	0	0	0	0	0	0	0	0	0	0	0	0	0	0	0	0	0	0	0
AC092162.2	0	0	0	0	0	0	0.584836	0	0.332242	0	0	0	0	0	0	0	0	0	0.373422	0
AC092170.1	0	0	0	0	0	0	0	0	0	0	0	0	0	0	0	0	0	0	0	0
AC092291.1	309.063	269.816	707.359	843.352	432.89	259.269	218.321	324.776	376.733	421.495	233.921	249.351	291.223	306.23	282.135	418.121	70.92	262.93	171	36.2594
AC092291.2	8.76231	14.0269	6.80286	17.9373	28.5671	11.0488	11.3891	8.76241	11.5663	29.7794	2.49675	11.7965	24.1849	2.64215	6.70399	26.2031	43.9287	11.9155	27.9157	33.7519
AC092299.6	0.351117	0.424099	0.509959	0	0.279031	0.544592	0.25438	0.386569	1.00692	0.998095	0.413711	2.03165	0.552898	0.146267	1.52615	0.289494	0.223558	0.430847	0.320675	0.167695
AC092299.7	0.268263	21.6454	0	10.2315	1.95674	4.52169	5.8295	1.64889	9.11975	11.1545	0	37.1773	9.91923	0.82451	0.58464	1.21477	34.0667	14.4592	49.7287	22.6592
AC092299.8	19.3824	22.0966	11.4246	13.7805	7.37335	16.682	7.1159	5.7275	10.4333	13.1163	9.2152	27.5323	11.9271	9.18215	7.49745	3.50951	18.5844	13.446	23.6811	20.6883
AC092338.5	3.29409	4.57954	9.40259	18.116	16.4746	5.3433	5.29606	7.2857	4.66409	8.49271	6.33968	6.91461	5.81051	9.57696	5.27	9.80875	0.74117	4.81581	3.65145	3.57174
AC092384.1	0	0	0	9.31157	9.97766	9.83641	5.11556	0	0	0	8.58568	12.8372	6.4037	24.3503	0	5.96426	4.4313	23.3622	0	53.3539
AC092421.1	0.270653	0	0	0	0	0	0	1.2455	0	0	0	0	0	0	0	0	0	0.226184	0	0
AC092431.2	3.29672	7.44045	10.1977	16.4453	22.9223	10.6186	5.9484	14.1677	5.91274	5.81778	10.0933	6.31993	14.2478	11.1102	11.187	11.4937	8.60179	14.664	13.3638	9.27654
AC092566.1	0.428248	1.12392	0	0	0	4.3938	0	0	3.40442	0	0	0.649812	1.33117	0.582896	0.493328	0	43.3034	0.402821	3.56748	6.01588
AC092568.1	0.0649302	0	0	0	0	0.153467	0	0	0	0	0	0	0	0	0	0	0	0	0	0
AC092569.2	0.635709	0	0	0	0	0	0	0	0	0	0	0	0	0	0	0	0	0	0	0
AC092570.1	0	0	0	0	1.55559	0	0	0	0	0	0	0	0	0	0	0	0	0	0	0
AC092570.3	0	0	0	0	0	0	0	0	0	0	0	0	0	0	0	0	0	0	0	0
AC092570.4	0	0	0	0	0	0	0	0	0	0	0	0	0	0	0	0	0	0	0	0
AC092573.2	0.57856	0.250317	0.634945	0.402083	2.62175	1.04965	1.34273	0	0	0.291749	0.985275	1.7611	0.59395	1.27523	0.222181	1.27327	1.16276	1.00619	1.46228	1.4671
AC092578.1	0	0	0	0	0	0	0	0	0	0	0	0	0	0	0	0	0	0	0	0
AC092580.1	0	2.12715	0	2.43775	1.31183	5.25428	2.4287	7.32837	3.47354	1.26674	5.18907	3.48774	9.47385	6.33872	6.01851	0.947271	3.65405	5.49349	15.6673	7.11318
AC092580.2	0	18.8062	10.7968	18.857	48.9864	52.8205	24.3937	77.4451	15.5146	4.59408	11.9869	22.5348	96.5879	24.8409	34.34	15.6683	0	18.1526	29.7903	21.5521
AC092601.1	0	0	0	0	0	0	0	0	0	0	0	0	0	0	0	0	0	0	0	0
AC092610.12	0	0	0	0	0	0	0.373668	0	0	0.488868	0	0.49242	0	0.437562	1.48768	0	0	0	0	0
AC092628.3	0	0	0	0	0	0	0	0	0	0	0	0	0	0	0	0	0	0	0	0
AC092638.1	0	0.0786689	0	0	0.149045	0.154684	0.217587	0	0.0814988	0.0945792	0	0	0.096532	0.259949	0	0	0	0.0503239	0.0902644	0
AC092638.2	0.0922111	0	0	0.202574	0	0.219536	0	1.42335	0.232753	0.134795	0.567959	0	0	0	0.10341	0	0.547076	0	0	0
AC092641.2	1.18211	1.87122	2.13856	3.03922	3.48952	1.84268	1.85771	1.09128	2.52737	0.687866	1.02089	1.78184	1.5903	2.22198	0.936105	3.74675	2.64921	1.94561	1.33135	0
AC092642.1	0	0.335042	0	0	2.99744	0.308095	0.60415	1.21469	0	0	0.333147	0	0	0	0.905168	0	0	0.439995	0	0
AC092646.1	0	0	0	0	0	0	0.0418352	0	0	0	0	0	0	0	0	0	0	0	0.051893	0
AC092646.2	0	0	0	0	0	0	0	0.150963	0	0	0	0	0	0	0	0.127637	0	0	0	0
AC092651.1	0.0914326	0	0	0	0	0	0	0	0	9.86758	0	0	0	9.32133	0	0	6.91616	0.512752	0	0
AC092653.5	1.66171	10.5406	2.75827	0.292844	0.315085	11.8908	0.155395	0.426771	2.28016	1.621	1.37404	0.837477	0.826634	0.737776	7.96511	0.181841	0.290364	1.20668	0.585426	2.70843
AC092662.2	0	0	0	0	0	0	0	0	0	0	0	0	0	0	0	0	0	0	0	0
AC092662.6	0	0	0	0	0	0	0	0	0	0	0	0	0	0	0	0	0	0	0	0
AC092664.1	0	0	0	0	0	0.360408	0.167709	0.11886	0	0.218257	0	0.227427	0	0.101547	0.16874	0.294049	0.292124	0.0581996	0.20855	0.112008
AC092675.3	0.0592463	0	0	0.117448	0	0	0.0627353	0	0	0	0	0.173922	0	0	0.062961	0	0	0	0	0
AC092687.4	0	0	0	0	0	0	0	0	0	0	0	0.460099	0	0	0	0	0	0	0	0
AC092782.1	0	26.7	0	0	10.7233	0	5.37253	16.5497	6.68343	6.26674	9.13789	17.9695	8.58678	4.98509	22.1972	0	16.5086	3.26605	0	0
AC092796.1	0	14.6826	2.83193	3.31753	29.4759	5.54846	7.54068	2.41644	21.0954	14.8049	8.36673	14.6817	2.50737	4.40964	5.55812	4.28169	29.7554	18.1597	0	8.13748
AC092798.2	6.43641	9.26563	9.03964	16.4256	5.08526	8.48714	12.8382	7.72395	7.3038	16.3443	3.18674	10.203	11.517	4.52369	4.16577	20.2573	11.493	11.7288	18.5193	11.1704
AC092811.1	6.59266	4.44844	10.3833	10.9644	14.3392	6.15692	7.72462	6.20761	3.19806	6.35806	5.76495	5.97592	6.34447	6.09543	2.5992	8.15169	7.54342	5.68088	9.39096	5.78884
AC092850.1	0.0869418	0.0689489	0.792915	0.678914	0.528226	0.137311	0.287267	0.493252	0.250514	0.166483	0.282984	0.218201	0.212474	0.306042	0.0967569	0.598491	0.797445	0.46119	0.632799	0.320813
AC092933.3	0	0	0	0	0	0	0	0	0	0	0	0	0	0	0	0	0	0	0	0
AC092933.4	2.15213	1.95008	5.63577	4.45493	5.44336	2.3267	1.58251	3.72323	0.580423	2.74709	0.545756	3.05758	4.61723	4.81236	2.91126	2.71987	4.14	3.78307	6.12301	1.27693
AC092964.1	13.3357	33.0464	44.519	33.9364	44.5649	28.5761	31.6365	24.1558	51.2711	43.6499	24.0771	39.7977	40.0817	27.598	23.2759	46.7988	76.1782	71.1307	51.7694	45.7187
AC092964.2	22.603	21.5468	48.2498	25.4226	29.4327	17.2626	13.6845	31.1273	23.75	30.4425	32.6948	26.0776	27.6829	29.8508	17.4533	19.5723	64.1361	20.2408	34.4238	63.2132
AC092989.1	0	0	20.5724	7.45543	0	0	0	6.83707	1.01728	2.6147	1.99906	0	0	3.5705	0	0	0	0	0	0
AC093063.2	1.35364	10.469	7.26116	1.41476	6.49968	3.93484	6.25637	4.66127	5.65	7.59862	6.3548	5.66323	32.4642	4.33055	11.6761	4.26185	0.950268	8.40483	23.2293	11.1027
AC093084.1	0	0	0	0	0	0	0.153048	0	0	0	0	0	0	0.181692	0.153835	0.1791	0.285317	0	0	0
AC093106.4	0	0	0	0	0	0	0	0	0	0	0	0	0	0	0	0	0	0	0	0
AC093106.5	0	0	0	0	0	0	0	0	0	0	0	0	0	0.549965	0	0	0	0	0	0
AC093106.6	0	0	0	0	0	0	0	0	0	0	0	0	0	0	0	0	0	0	0	0
AC093106.7	0.770683	0.909623	0	1.3542	1.75161	0.357447	1.01941	0.468651	0.380826	0.667184	0.365359	0.698353	0.89412	0.598079	0.167435	0.976652	0	0.355815	0.210056	0
AC093107.7	0	0.295285	0	0.336564	0.181259	0.0936036	0.179468	0	0	0.234005	0.0991355	0.120567	0.238639	0.212616	0.090085	0.10498	0	0.127352	0	0
AC093142.2	1.0843	1.86964	1.93617	0.754491	0	0	0.4186	0.552512	0.953859	0.545864	0.46071	1.09954	0	0.48894	0	0.488316	0	0.311818	0	0.88099
AC093157.1	5.64848	8.42018	13.5073	19.6384	10.7547	8.40405	9.84205	11.3679	9.33044	12.8222	8.07547	10.0293	9.54601	9.66279	6.75123	13.575	19.3128	7.83407	20.096	11.7426
AC093162.3	0	10.0872	0	0	0	0	0	0	0	0	0	0	0	0	0	0	0	0	0	0
AC093162.5	11.388	21.9836	42.0816	64.9096	52.5576	85.2482	39.9941	46.0794	28.5848	81.9176	35.7356	49.5495	39.9816	38.9196	25.4325	89.4554	66.0578	35.4513	85.9004	81.8381
AC093166.1	2.12473	1.10769	2.26814	1.7686	6.73739	3.4415	0.49405	3.24014	1.69173	1.93644	1.08796	0.646549	1.31215	0.576746	0	1.72828	0	1.121	3.90685	0
AC093166.2	0	0.517305	2.8369	0	0	0.46115	0	1.82276	2.10835	1.80953	1.52613	0	1.22647	0	0.917376	0.538811	0	1.38936	0	1.02838
AC093166.3	0.527183	0.313536	1.09991	0.359944	0.579279	0.712642	0.192396	0	0.318248	0.254816	0.113131	0.13048	0.125483	0.674772	0.0950238	0.331295	0	0.328621	0	0.127147
AC093166.4	0	0	4.12102	0	2.10184	2.14316	2.1635	0.706356	1.23464	1.41359	5.35358	1.41232	0	0.629688	2.67974	1.26014	0	0.412466	1.43657	0
AC093323.1	6.054	9.49222	13.61	15.4478	17.5363	9.80293	10.847	18.0903	8.96553	8.27669	8.02021	7.48561	9.5707	14.2454	15.607	10.0031	3.61132	12.3825	2.5124	10.0946
AC093334.1	0	11.6536	0	0	22.9152	26.7859	14.6189	0	2.11411	0	0	0	39.1415	0	0	7.39128	0	25.1921	34.307	5.05953
AC093510.1	0.286057	0	0.517835	1.8143	0.325426	0.504581	1.92756	0.220363	0.544069	1.04725	0	0	0	0	0.645529	0.939776	1.20682	0.68106	0.403662	1.87888
AC093616.4	4.31355	5.01445	13.1303	7.24686	10.1957	16.2376	10.3953	11.8296	9.72876	10.3851	18.5425	11.0299	8.42212	18.0987	12.2527	8.87755	7.46511	8.61484	5.89652	8.09634
AC093642.5	1.77653	2.42148	2.76285	4.30015	2.53458	3.02022	1.95656	3.4096	2.72702	2.53546	2.75631	2.37574	2.04406	2.95225	2.83904	3.82628	1.89406	1.83204	0.89559	1.56437
AC093668.2	20.1286	21.5983	30.7265	34.9393	31.5246	22.9393	20.6509	26.5804	20.6899	27.1127	17.2371	23.7301	22.8434	19.139	18.3035	30.1292	56.7442	22.5832	43.0652	28.4835
AC093677.1	0.120437	0.147094	0	0	0	0	0.404198	0	0	0.351365	0	0	0	0	0	0	0.74016	0.189413	0	0.190724
AC093698.1	0.173568	0	0	0	0	0	0	0	0	0	0	0	0	0	0	0	0	0.139519	0	0.299989
AC093698.2	0	0.262526	0	0	0	0	0	0	0	0	0	0	0	0	0	0	0	0	0	0
AC093698.4	0	0	0	0	0	0	0	0	0	0	0	0	0	0	0	0	0	0	0	0
AC093716.1	0	0	0	0	0	0	0	0	0	0	0	0	0	0	0	0	0	0	0	0
AC093724.2	6.14907	2.5882	3.62552	2.47262	2.10029	2.67559	2.13864	2.67998	8.06461	3.32044	1.8915	4.73634	2.49913	2.75014	1.34822	3.67382	18.1078	2.41128	3.86067	6.39821
AC093734.1	0	0	0	0	0	0	0	0	0	0.115039	0	0	0	0	0	0	2.41305	0	0	0
AC093787.1	0	0	0	0	0	0	0	0	0	0	0	0	0	0	0	0	0	0	0	0
AC093802.1	3.22954	3.1073	3.30246	5.68086	6.20898	2.90635	3.15607	3.45641	2.57486	3.02551	2.69766	2.74586	3.42024	2.79307	3.26538	5.0741	2.85971	3.86995	4.00679	3.08783
AC093838.4	1.4047	1.73072	2.3406	2.51899	3.40998	2.57501	1.79055	1.64528	1.6017	2.33804	2.3769	3.75263	2.2833	2.55975	1.38296	3.02603	4.50291	2.09299	4.53861	3.67099
AC093847.1	291.067	273.519	77.2091	333.769	256.922	240.845	120.288	354.713	133.565	191.869	100.748	147.917	127.726	134.961	97.2418	191.01	166.402	187.33	48.7713	154.223
AC093850.1	0	0	0	0	0	1.54302	0.791173	0	0.897994	2.06465	0.868612	2.05024	0	0	0	0	0	0	0	0
AC093899.3	0	0.82058	2.28741	0	0	1.85963	1.84223	1.4676	0.839281	1.44257	0	2.42998	0	0.431505	0	0.860171	0	1.35853	1.90211	0.724008
AC094019.4	0.90423	2.55954	2.84894	4.27805	6.16546	2.64494	2.83113	5.9038	2.04393	5.70798	2.27182	1.37107	2.3948	4.24602	1.80281	7.22247	6.42311	6.31069	2.28985	2.1464
AC096553.5	0.108113	0	0	0	0	0	0	0	0	0	0	0	0	0	0	0	0	0	0	0
AC096568.3	0	0	0	0	0	0.0856368	0	0.0559425	0	0	0.132565	0.0544734	0	0	0	0	0	0.0274843	0.0494572	0
AC096582.1	0	0	0	0	0	0	0	0	0	0	0	0	0	0	0	0	0	0	0	0
AC096582.7	11.8194	51.7468	21.4049	27.1769	16.2675	46.7041	15.9135	14.493	23.8549	26.8081	21.2455	55.4195	22.321	17.8268	33.8154	26.4501	14.5686	11.453	10.4466	4.87857
AC096582.8	0	0	0	0	0	5.88358e-06	0.421533	0	0	0	0	0.00748124	0	0	0	0	0	0	0	0
AC096582.9	3.00943	2.98801	6.82938	5.45789	5.89049	12.1435	5.42141	8.55358	4.35123	5.30357	2.49366	6.03869	2.10236	3.73482	1.58475	3.6986	5.90149	0.64738	3.14637	1.86216
AC096644.1	206.591	244.608	155.87	429.188	699.835	257.795	176.097	470.115	140.715	170.609	226.284	168.225	260.341	284.341	156.027	217.542	164.695	98.6317	44.204	115.464
AC096649.1	0	0	0	0	0	0	0	0	0	0	0	0	0	0	0	0	0	0	0	0
AC096664.1	0	0	0	0.593244	0.642889	0	0.324813	0	0.369558	0	0	0	0	0	0	0	0	0	0	0
AC096664.2	0.233645	0	0	0	0.531768	0	0.261216	0.180164	0.441665	0.851521	0.144435	0.529465	0	0	0	0.152892	0	0.275183	0	0
AC096677.1	8.06316	4.60677	12.1014	4.62739	11.5998	11.0866	9.12178	6.54715	11.9748	11.0046	6.30403	18.4054	4.00194	7.00047	4.50049	4.61914	45.819	12.5937	8.85109	13.0907
AC096775.2	1.95143	1.84946	3.07086	1.02476	3.32557	1.42548	0.556994	1.49792	2.21325	2.9072	0.921703	0.370113	3.70105	0.655481	1.94872	2.60414	0	2.42011	0.354887	2.39433
AC096921.2	43.01	83.6824	82.1225	114.794	90.3369	67.9788	63.2839	99.2422	56.9111	66.648	80.2979	48.8129	69.3086	83.2124	65.6153	104.545	159.648	136.765	71.6695	215.675
AC097359.1	16.2624	11.9891	21.1875	18.4179	19.5087	18.0047	13.0648	17.5342	14.0133	20.6751	17.1612	14.4705	19.0539	17.4786	16.7686	22.6345	23.1497	15.4697	22.3411	19.0937
AC097359.2	0.232445	0	1.25498	1.46575	0.528245	0.815601	0	0.356999	0	0	0.876862	0	0.704226	0	0	0.309748	1.11102	0.382611	0	0
AC097374.2	2.11125	3.26534	4.29583	5.92342	1.20627	2.91551	1.24727	2.42603	3.58498	3.06913	0.369894	2.85485	2.42788	0.970272	2.14366	2.22241	7.28206	1.86926	1.30772	1.98559
AC097374.3	0	0	0	0	0	0	0	0.0600511	0	0	0	0	0	0	0	0	0	0	0	0
AC097374.4	0.0789978	0	0	0	0.539138	0	0	0	0.100517	0	0	0	0.118273	0	0	0.20812	0	0.126175	0	0
AC097381.1	0.643092	0.0772756	0.117024	0	0.439366	0	0.427523	0	0.720545	0.371665	0	0.58955	0.199608	0.17027	0.0718755	0.340675	6.1475	0.345983	0.265996	1.2161
AC097463.1	0	0	0	0	0	0	0	0	0	0	0	0	0	0	0	0	0	0	0	0
AC097463.2	0	0	0	0	0	0	0	0	0	0	0	0	0	0	0	0	0	0	0	0
AC097499.2	0	0	0	0	0	0	0	0	0	0	0	0	0	0	0	0	0	0	0	0
AC097523.1	3.10636	0.758493	1.69146	0.667247	1.45596	0.739781	0.690157	2.4279	0.387734	0.224854	2.10029	2.38375	0.231051	1.86135	1.74007	0.406523	3.20283	0.362079	0	2.24838
AC097523.3	0	0.17945	0.527948	1.84975	0	0.694471	0.327754	0.224685	0.555166	0	0.362193	0.220577	0.217923	0.583148	0.676984	0.575243	0	0.347652	0	0
AC097533.1	0	0	0	0	0	0	0	0	0	0	0	0	0	0	0	0	0	0	0	0
AC097635.4	0.294274	0.752168	0.527555	1.23275	0.668114	1.02897	0	0.451043	0.3851	0	0	0	0	0	0.674783	1.58044	0	0	0	0
AC097635.5	2.30619	8.51119	0	0	0	2.55721	0	0	0	3.39428	0	6.68917	6.87367	0	2.54461	2.92797	5.06901	0	10.5358	7.27607
AC097639.8	0	0	0.182527	0	0	0	0	0	0	0	0.247854	0.151702	0	0	0	0	0	0.156753	0.560318	0
AC097658.1	2.36005	1.33574	2.10055	0.947239	1.67895	1.52862	1.78906	1.09417	2.68464	2.16618	1.72858	1.22447	1.4468	0.714537	0.754617	1.55964	3.84308	2.83906	1.36129	2.68954
AC097711.1	0.0511457	0.0612652	0	0.761385	0.698978	0.0605732	0.282712	0.238201	0.381136	0.0737312	0	0.309126	0	0.270544	0	0.13249	0	0	0	0
AC097713.5	0	0	0	0	0	0	0	0	0	0	0	0	0	0	0	0	0	0	0	0
AC097721.1	0.800961	2.32756	2.55023	3.26153	2.88804	1.41968	2.44151	1.34067	1.49655	2.12252	0.983015	1.40908	1.57551	0.972173	1.34319	3.20658	4.35142	1.48915	1.28928	2.33848
AC098474.1	4.88777	6.68446	0	18.2756	13.2562	3.5518	6.78653	22.7492	27.2901	14.5412	9.90744	7.22173	4.20577	12.301	14.3346	6.07348	6.2252	7.49965	3.64224	0
AC098592.6	0	0	0	0	0	0	0	0	0	0	0	0	0	0	0	0	0	0	0	0
AC098592.7	0	0	0	0	0	0	0	0	0.518656	0	0	0	2.41278	0	0	3.7105	0	0	0	0
AC098592.8	0.904385	1.15754	0.540206	0	0.684389	0	0.693443	0.461777	0.394855	0	0	0	0.921477	0	0.345839	2.43039	1.59895	0	0.446194	0
AC098614.1	0.651718	0	0	0	0	0	0.765478	0	0	0	0	0	0	0	0	0	0	0.599535	0	0
AC098614.2	0.52703	0.284822	0.284804	0.512495	0	4.05722	2.5794	3.02249	1.95308	1.05326	1.1487	1.07526	0.236231	1.32186	0.943615	0.841685	0	0.717705	0.106126	0.78849
AC098614.3	0	0	0	0	0	0	0	0	0.325141	0	0	0.380232	0	0	0	0	0	0	0	0
AC098784.1	0	0	0	0	0	0	0	0	0	0	0	0	0	0	0	0	0	0	0	0
AC098789.1	0	0	0.197782	0	0	0.0428313	0	0	0	0	0.136741	0	0.0548866	0	0.124198	0.144838	0	0	0	0
AC098817.3	0.0747773	0.090125	0	0.158785	0	0.176629	0.166	0	0	0	0.275644	0	0	0	0	0.0972143	0	0.115429	0	0
AC098817.5	0	0	0	0	0	0	0	0	0	0	0	0	0	0	0	0	0	0	0	0
AC098824.6	0.800641	0.538939	1.46482	0.768449	1.41717	0.944345	0.596513	2.47221	1.21967	0.128913	0.328803	0.403209	0	1.53995	0.893514	1.15882	0	0.41407	0.873511	0.946212
AC098826.4	0	0	0	0	0	0	0	0	0	0	0	0.248019	0	0	0	0	0	0	0	0
AC098826.5	0.766147	0	0	0	0.332486	0	1.14946	0	0.185434	1.55965	0.362924	0	0	0	0.494857	0.882195	0	0	0.825636	0
AC098828.3	0	0	0	0	0	0	0	0	0	0	0.315831	0	0	0	0	0	0	0	0.365247	0
AC098831.4	0.663758	1.98506	0	1.36619	1.06446	0.223583	3.85631	1.29597	0	1.73342	3.516	2.30889	0	1.5405	0	5.33649	0	3.3209	3.96037	2.17291
AC099048.1	0.152908	0.244051	1.29965	0.867165	0.464381	0.663176	0.169037	0.157597	0.75911	0.220425	0.312055	0.921763	0.30001	0.471813	0.739367	0.462103	0	0.389644	0.350008	0
AC099344.1	0	0	0	0	0	0	0	0	0	0	0	0	0	0	0	0	0	0	0	0
AC099522.1	0.977473	0.111265	0	0.092844	0.24817	0.363437	0.193403	0.348854	0.110736	0.163856	0.0806324	0.919743	0.097878	0.699598	0.146428	0.232439	0.243161	0.304485	0.237996	0.304191
AC099522.2	0.35731	0.876625	2.57272	3.34194	0.485567	1.04342	3.68947	0.736685	4.57232	3.19766	1.3229	2.94012	1.09962	1.40037	1.58588	1.89767	8.4166	1.15071	5.74967	2.74313
AC099535.4	0	0.840121	2.92106	0	0	0	0.753688	0	0.429463	0.983396	0	0.496726	0	0	0	0	0	0.278387	0	0.749217
AC099552.4	1.16358	0	0	0	0.140476	0.72677	0	0.285512	0.215832	0	0.229172	0	0.183788	0.16423	0.138978	0.0808695	0	0.409515	0.120325	0
AC099799.1	0	0	0	0	0	0	0	0	0	0	0	0	0	0	0	0	0	0	0	0
AC100791.1	3.60257	3.55187	0	5.31285	4.80349	1.46464	2.16476	4.54627	0	1.01438	2.2882	0	0	2.56373	0	4.30331	0.797996	1.95577	0.487546	4.52777
AC100852.1	46.4352	44.0773	79.2379	98.2694	29.7164	27.0205	27.5554	65.2619	27.6634	20.3853	22.5667	56.6293	50.4588	22.6763	28.9412	51.7464	47.6055	36.2816	88.2608	29.6276
AC100852.2	0	3.80538	0	0	10.3737	0	0	8.35693	0	4.061	0	0	0	0	0	3.76822	0	5.09824	18.2451	0
AC102948.2	2.89176	2.19729	0.498729	2.91223	3.13328	0.971912	1.54506	2.122	0.34877	3.82786	0.683102	2.70652	3.28766	0.917011	1.24233	3.07366	0.865352	1.92533	1.35805	4.25904
AC103563.2	0	0	0	0	0	0	5.30782	1.10846	0.933648	0	3.17612	0	0	0	2.43717	0	0	0	1.59768	0
AC103563.3	0	0	0	0	0	0	0	0	0	0	0	0	0	0	0	0	0	0	0	0
AC103563.4	6.06384	0	1.2048	0	0	0.783456	1.55718	2.06235	7.09581	0	4.28484	1.53778	4.13725	0	0.774831	1.81666	0	1.72988	2.51996	3.15026
AC103563.5	0	0	0	0	0	0	0	0	11.4818	0	51.3651	0	6.66686	0	0	0	0	3.47147	5.56411	0
AC103563.6	0	0	0	0	0	0	0	0	0	0	0	0	0	0	0	0	0	0	0	0
AC103563.7	1.69978	0	0	0	0	0	0.49405	0	0.563911	0	0.543978	0	0	0	0	0.576094	0	0	0	1.14466
AC103564.6	0	0	0	0	0.145948	0	0	0	0	0	0	0	0	0	0	0	0	0	0	0
AC103564.9	0	0.293861	0	0	0	0	0.265782	0.358115	0.301582	0	0.293241	0.707328	0	0	0	0.310744	0.557868	0.575905	0	0.897327
AC103801.1	21.6973	21.3177	19.6246	33.728	31.933	21.713	19.1966	21.8205	21.1925	21.9037	14.6854	22.0734	22.3721	22.4636	14.1075	29.9494	13.1718	20.0787	18.5564	15.7448
AC103801.2	0	0	0	0	0	0	0	0	0	0.312939	0	0	1.52986	0	0	0	13.908	4.20778	0	1.99558
AC103809.2	0.0533259	0.595071	0	0	0	0	0	0	0	0	0	0	0	0	0	0	0	0	0	0
AC104057.1	0	0	0	0	0	0	0	0	0	0.178863	0	0	0	0	0	0	0	0	0	0
AC104058.1	2.88792	5.67307	4.27394	19.9895	13.0907	6.66923	10.1152	10.998	15.401	9.5495	5.56065	3.66598	5.96903	5.22944	9.46596	13.7414	11.5312	7.73731	2.99712	13.9985
AC104076.2	0	0	0	0	0	0	0	0	0	0	0	0.691931	0	0	0	0	2.70943	0	0	0
AC104131.1	0	0	0	0	0	0	0	0	0	0	0	0	0	0	0	0	0	0	0	0
AC104297.1	0.102	0	0.18574	0	0	0	0	0	0	0	0	0	0	0	0	0	0	0	0	0
AC104304.1	0	0	0	0	0	0	0	0	0	0	0	0	0	0	0	0	0	0	0	0
AC104306.1	0	0.4206	0	0.682934	0	0	1.50738	0.499873	0	0.983396	0	0.496726	0	0	0.7506	0.879724	0	1.11355	1.94785	2.99687
AC104306.4	0	0	0	0	0	0	0	0	0	0	0	0	0	0	0	0	2.23601	0	0	0
AC104308.2	0	0	0	0	0	0	0	0	0	0	0	0	0	0	0	0	0	0	0	0
AC104389.31	0	0	0	0	0	0.235045	0	0.1538	0	0.289726	0	0.300941	0	0	0	0	0	0.0777063	0	0
AC104389.32	0	2.03743	0	0	1.75752	0	0	0	0	0	0	0	0	0	0.897777	0	0	0	0	0
AC104395.1	3.24611	1.79306	5.53633	10.6504	6.97205	6.34726	5.91049	4.16206	4.61199	11.4273	0.450097	2.18478	2.16791	1.20514	1.83975	7.86617	16.4023	7.99564	3.08825	14.5071
AC104395.2	0.92067	0.298796	0.272874	2.79503	3.03424	0.708857	1.26948	1.23528	0.433742	2.19533	1.22275	0.752548	0.891001	0.201706	0.452283	1.50346	0.469304	0.930744	0.137126	0.9962
AC104438.1	14.9937	18.9421	33.8165	40.9358	25.3241	18.5357	22.2437	19.7802	27.6601	30.0203	19.3119	34.4746	27.2553	18.0156	16.6095	35.1247	52.3056	25.4356	43.7484	31.2884
AC104451.2	8.92347	17.4889	51.9461	16.666	4.52206	33.9035	10.3497	0	14.832	32.8944	33.3737	5.93451	9.15815	12.3797	12.2766	33.6147	0	8.65642	81.016	66.3855
AC104472.1	1.38712	1.37265	2.58599	3.79715	2.02461	1.52089	2.00636	2.33476	1.17103	2.02693	1.04266	2.97558	2.1398	1.04033	0.86407	2.30121	1.7401	1.79143	4.11019	1.53488
AC104532.2	0	0	0	0	0	0.241218	0	0	0	0	0	0	0	0	0	0	0	0	0	0
AC104534.3	0	0	1.34025	0	0.650815	0.250813	0.465193	0.408961	0	1.15477	1.14624	0	0	0.384811	0.723205	0	0	0.229697	0	0
AC104600.1	0.92146	0.710709	0.578419	1.79596	0.898283	0.437003	0.889608	2.05187	0.753785	1.10926	2.692	0.850706	0.88185	1.56011	1.19338	1.23283	1.62198	1.09566	0.510826	1.81241
AC104634.2	0	0.291914	0	0	0	0	0	0	0	0	0	0	0	0	0	0	0	1.71583	0.33588	0
AC104634.3	0.699532	0	0	0.980204	0	2.18169	0.531563	0.71623	0.301582	0	0	0.707328	0.353265	0	0	0.621488	0	0.575905	0	2.24332
AC104651.1	0.259307	0.657708	0	0.544184	0	0.6056	0.8975	0	0.674275	0.774262	0	0.787277	0.394314	0.348781	0.592849	1.04023	0	0.647194	0	0
AC104651.2	0.25067	2.91262	2.953	3.44881	4.8489	1.18042	1.12264	1.15938	3.32354	0.365963	1.7067	3.40935	2.05313	0.8338	1.55243	2.62787	0.775111	10.665	1.40748	1.40009
AC104651.3	0.193042	6.01892	4.87656	1.62739	5.26747	1.35783	2.62332	1.78131	5.19938	1.71063	2.17199	4.09475	1.74403	1.5497	5.04011	4.85775	0	10.6359	2.21241	3.10652
AC104667.3	0.097575	0.263018	0.678665	0.925605	0.223103	0.543771	0.423652	0.570944	0.555917	1.01946	0.560955	0.624628	0.342239	0.395518	0.215384	0.48779	0.97998	0.557963	0.62887	0.0473918
AC104698.1	22.6099	0	8.77552	3.64171	0.0685277	11.5137	0	4.90447	0	0.00212002	2.85447e-09	0	0	0	0	0	0.551389	9.88e-08	5.14724	0
AC104698.2	0	0	0	0	0	1.91414	0	0	0	0	0	0	0	0	0	0.75513	0	0	1.75501	3.48797
AC104772.1	0.315991	0	0	1.00115	0.359426	0.371246	0.177892	0	0.402068	0	0	0.239062	0	0	0	0.20812	0	0	0	0.53188
AC104794.4	0	0	0	0	0	0	0	0	0	0	0	0	0	0	0	0	0	0	0	0
AC104809.3	0.24054	0.353179	0.453753	0.929872	1.43892	0.320318	0.596794	1.02087	0.790248	0.673984	0.821364	0.810592	0.393778	0.562268	0.362117	2.15356	10.3209	0.464539	1.23487	0.597824
AC104841.2	0	0	0	0	0	0	0	0	0	0	0	0	0	0	0	0	4.2909	0	0	8.65e-08
AC104843.3	0	0	0	0	0	0	0	0	0	0	0	0	0	0	0	0	0	0	0	0
AC104843.4	0	0	0	0	0	0	0	0	0	0	0	0	0	0	0	0	0	0	0	0
AC104978.1	1.80177	3.07356	6.99472	4.40057	8.17946	2.44863	3.79769	2.75989	1.17958	4.05558	3.42476	0.456325	3.21188	9.31012	2.06645	4.43704	0.794766	6.84482	3.55371	0.656579
AC105020.1	4.18106	3.46972	11.3696	12.2605	7.73789	7.76451	6.88343	12.5969	7.06363	10.6414	6.90237	9.62234	5.04446	7.90674	6.86563	7.51446	14.4012	6.08613	10.1803	6.60588
AC105036.1	37.3481	58.2454	19.9487	121.446	22.8755	38.741	41.4262	81.5187	56.8478	62.278	60.2165	71.2515	41.5612	52.8661	49.0067	48.576	73.8702	39.5035	116.315	106.581
AC105206.1	1.9543	1.4246	0.851063	0.361443	1.27607	1.35746	0.602751	1.02623	2.20335	0.822508	0.556231	0.943036	1.47909	1.12363	0.680152	0.507483	4.21627	1.14914	0.541366	0.575722
AC105342.1	0	0.013059	0	0	0	0.0130848	0.0121157	0	0	0	0	0	0	0	0	0	0	0	0	0
AC105399.2	0	0	0	0	0	0.60636	0	0	0	0	0	0	0	0	0	0	0	0	0	0
AC105402.2	0	0	0	0	0	0	0	0	0	0	0	0	0	0	0	0	0	0	0	0
AC105402.3	0	0.461972	0	0	0.840695	0	0.62712	0	1.18307	0.817817	0	0.27997	0.555932	0	0.209641	0.48899	0	0.298561	0	0.32579
AC105443.2	0	0	0	0	0	0	0	0	0	0	0	0	0	0	0	0	0	0	0	0
AC105761.1	0.436321	0.980305	1.98623	1.73944	0.621114	0.902964	0.723956	0.843072	1.15169	1.25872	0.93545	0.822054	0.722726	1.15431	0.73062	1.20154	0.51535	1.04384	1.04976	1.17342
AC105921.5	0	0	0	0	0.375435	0	0.060782	0	0.068256	0.0792601	0	0	0	0.072683	0	0.142417	0	0	0.151098	0
AC106017.1	0	0	0	0	0	0	0	0	0	0	0	0	0	0	0	0	0	0	0	0
AC106827.1	5.46444	2.97088	13.0898	5.46032	10.0484	5.16542	9.22794	5.98877	5.75272	8.93674	8.53739	7.50569	3.16587	10.151	2.08196	5.56807	16.8509	8.87955	2.66327	5.26659
AC106873.4	15.0659	4.45291	7.20072	12.8625	11.2332	3.85389	10.7362	9.76064	9.1386	13.3086	4.14594	7.14139	6.42182	2.52849	3.49033	8.47274	18.6443	4.26669	5.8074	3.63856
AC106874.3	0	0	0	0	0	0	0	0	0	0	0	0	0	0	0	0	0	0	0	0
AC106876.2	0	0	0	0	0	0.111428	0	0	0	0	0	0	0	0	0	0	0	0	0	0.122998
AC106883.1	0	0.220174	0	0	0	0	0	0	0	0	0	0	0	0	0	0	0	0	0	0
AC106901.1	0	0	0	0	0	0	0	0	0	0	0	0	0	0	0	0	0	0	0	0
AC107016.1	8.47568	11.6142	8.23339	9.50597	16.7895	5.86104	5.47007	2.26093	0.187362	6.70961	10.3956	9.77816	5.43437	9.26773	4.74927	18.9489	9.57778	6.83932	0.955821	9.33398
AC107021.1	0.76014	0	0.24442	0	0.20371	0.423287	0.0493783	0.0691441	0.83124	0.128778	0.273509	0.60634	0.262925	0.354598	0.0997133	0.231424	0.584721	0.0340971	0.0612994	0
AC107083.1	0	0.711108	0	1.12421	0	0	0	0.825057	1.44567	0	0	0	0	0	0	0	0	0	0	0
AC107399.1	0	0	0	0	0	0	0	0	0	0	0	0	0	0	0	0	0	0	0	0
AC107613.1	0.0455262	0	0.262982	0.409289	0	0.120407	0.105701	0.694643	0.12193	0	0.0561653	0.140905	0	0.20029	0	0.063012	0.166614	0.116073	0.187232	0.0695522
AC107982.4	0	0	0	0	0	0	0	0	0	0	0	0	0	0	0	0	0	0	0	0
AC107983.4	0.894877	0.340239	1.49225	0	1.19956	0.287962	1.19874	0	0.216008	0	0	0	0.803235	0.222103	0	1.02559	0	0.778878	0.604046	0.375743
AC108032.1	0	0	0	0	0	0	1.21636	0	0	0	0	0	0	0	0	0	0	0	0	0
AC108039.1	0	0	3.45808	0	0	0	0	0.245378	0	0	0	0	0	1.06308	0.18017	0.209959	0	0	0	2.68846
AC108039.3	0	0	0	0	0	0	0	0	0	0	0	0	0	0	0	0	0	0	0	0
AC108059.1	0	0	0	0	0	0	0	0	0	0	0	0	0	0	0	0	0	0	0	0
AC108059.2	7.47618	6.23404	0	19.8691	5.51821	2.75943	8.35621	14.3929	9.85257	11.9186	19.0385	7.1902	7.42333	6.61361	16.4267	9.84008	0	10.6373	3.68381	7.03258
AC108059.4	3.18739	2.18452	4.3897	2.69829	5.51263	2.70136	2.85605	3.34128	4.18791	6.88959	2.68394	3.66109	4.93824	2.54497	2.15401	5.34817	6.32535	2.91571	3.0444	9.79981
AC108448.2	0.126406	0.463962	0	0.267542	0	0.892821	0	0.779496	0.159656	0.922896	0	1.14621	0.188276	0.1682	0.142355	0	1.56563	0.797103	0	0
AC108463.2	13.5038	12.7527	13.6822	10.6648	47.9856	22.8766	10.1499	26.7754	23.1223	14.3348	18.1481	14.992	27.4935	24.6903	15.5537	9.86423	8.54443	12.9252	20.3628	18.7903
AC108479.1	1.70665e-05	0	1.47448e-05	3.55931e-05	4.33747e-05	0	0	0	3.48373e-06	0	0	0	1.5058e-05	0	0	0	0	0	0	0
AC108479.2	0.786167	0	0	1.13602	0	0	0	0.410287	0	0	0.677097	0.810324	0.39863	0	0	0	0	1.09824	0	0
AC108868.1	0	0	0	0	0	0	0	0	0	0	0	0	0	0	0	0	0	0	0	0
AC108868.3	0.198166	0.239436	1.91458	0	0	0.78151	0.710292	0.659093	0	0.703443	1.32179	0	0.934823	1.09078	0.240743	0.816915	0	0.540392	0	1.71394
AC108938.3	0	0	0	0	0	0	6.72833	0	0	0	0	0	0	0	0	0	0	0	0	0
AC109133.1	10.0603	0	0	18.6386	0.0691539	0	0	10.2556	9.62314	19.6102	2.99859	8.06499	0	21.8693	9.02717	20.2252	0	0	0	1.53e-05
AC109135.1	0.0658859	0.349924	1.20596	0.561789	0.697051	0.637678	0.27973	0.658207	0.601498	0.995178	0.898072	1.89379	0.668347	0.730124	1.37044	0.415903	0.752117	0.516583	0	0.120561
AC109583.1	8.4982	5.97695	35.6973	10.6109	23.1149	0	19.9285	0	30.2872	19.0345	15.1178	0	9.33902	0	7.25211	7.90646	25.2745	3.81089	0	8.22354
AC109631.1	9.54211	9.36107	10.9644	13.5863	12.7023	7.70557	10.2684	6.9934	13.086	18.1349	6.03717	18.6491	10.9137	1.39127	5.88507	22.3671	52.7195	14.7086	14.3242	26.3813
AC109638.1	0	0	0	0	0	0	0	0	0	0	0	0	0	0	0	0	0	0	0	0
AC109815.2	0	0	0.507863	0	0	0	0	0	0	0	0	0	0	0	0	0	0	0	0	0
AC109829.1	0.217498	0	0.591933	0.230429	0.247534	0	0.485655	0	0.410369	0	0	0	0.161524	0	0.122206	0.142147	0	0.170212	0.303812	1.01457
AC109925.1	3.17646	0	15.9173	40.4766	4.36069	17.1818	2.81101	11.5933	14.0586	15.973	6.94143	11.3204	5.95943	10.6104	10.6267	22.0285	48.7902	14.1629	29.5167	46.6197
AC109992.1	10.0603	0	20.5724	37.2771	11.4661	34.3862	6.93698	6.83707	1.01728	2.6147	1.99906	16.13	54.4475	3.5705	18.0543	23.9238	0	16.884	0	0
AC110084.1	0	0	0	0	0	0	0	0	0	0	0	0	0	0	0	0	0	0	0	0
AC110299.5	0.138736	0.85171	1.75853	1.76033	0.63135	3.10061	1.71263	1.71027	1.75736	1.62411	1.0325	0.629292	0.207055	0.739176	1.87772	2.55066	2.61907	1.4289	1.17314	2.48843
AC110615.1	0	1.65515	2.2125	3.51835	0	7.84079	7.98884	0	9.04282	13.3512	5.48405	7.69899	7.19488	2.52416	1.28291	12.9703	0	2.09109	2.67062	0.000469561
AC110619.1	0.0536815	0.174382	0	0.125267	0.110683	0.245605	0.0713489	0.0751294	0.275195	0.161738	0.0594792	0	0.142953	0	0	0.188735	1.73258	0.398492	0.666903	0.0691083
AC110619.2	0.152945	0.287147	0.340453	0.397579	0.700385	0.519039	0.0803281	0.289344	0.823839	0.272219	0.346467	0.486409	0.138883	0.331685	0.455577	0.488879	1.03342	0.534609	0.0434483	0.0739647
AC110620.1	0	0	7.28653	0	0	0	0	0	1.1031	1.27491	0	0	0	0	0	0	0	0	0	2.91445
AC110620.2	0	0.160033	0	0	0	0	0	0	0	0	0	0	0	0	0	0.342698	0	0	0	0
AC110754.3	0	0	0	0	0	0	0	0	0	0	0	0	0	0	0	0	0	0.12972	0	0
AC110771.1	0.51984	0.159158	0	1.65001	0.887213	1.37657	0.728122	0	0.164281	0.379769	0.321978	0	0.387362	0.172979	0.292841	0.340854	4.3121	0.410358	0.182678	1.04465
AC110781.3	1.6252	1.27201	0.947919	2.91529	2.89824	1.32936	2.01076	1.41231	1.62333	2.39594	1.1151	1.25527	1.81605	0.796409	0.866513	2.05814	5.06334	1.87097	2.10172	4.11824
AC110792.1	5.76949	0	33.0207	34.4659	17.1097	4.27389	8.66591	19.5833	4.88287	11.4251	0	2.82491	5.77595	12.7586	6.41445	14.825	0	10.3222	0	4.03684
AC110926.4	0.95105	1.17063	3.0228	3.93468	1.95756	1.10626	1.38415	1.22807	0.938593	1.57386	1.72329	1.51551	1.33807	1.38953	1.21789	1.64304	3.99743	1.42502	3.13675	1.93219
AC111155.1	0.424945	2.21539	1.51209	0	5.83463	1.97629	0.49405	5.26124	1.69989	0.64548	2.18674	1.31183	1.32123	2.33341	1.47716	3.52405	0	1.12643	0	0
AC111186.1	0.0547234	0	0	0	0.062341	0	0.0301273	0.0423388	0	0.039285	0.0333891	0.1236	0	0.0361135	0	0	0.200401	0	0.0373232	0.302217
AC111200.1	0	0	0	0	0	0	0	0	0	0	0	0	0	0	0	0	0	0	0	0
AC111200.2	4.05539	5.97026	17.7133	10.8902	7.71498	8.16961	6.26947	7.11196	11.3767	11.6986	10.5233	9.37062	8.85405	5.8963	4.88044	10.646	17.5096	9.04004	24.8442	13.3218
AC111200.7	0	0.259901	0	0.432494	0	0.962282	0.472903	0	0	0.303963	0	0	0	0	0	0	0	0.168016	0	0.379774
AC111200.8	1.02453	0	1.22104	0.713742	0.774774	1.19098	0	0.522611	0.449822	1.03032	0	0	1.04889	0.461716	0	0	0	0.87839	0	0.854063
AC112198.1	0.021591	0.0511041	0.0985759	0.0460357	0.0246016	0.0640118	0.094828	0.117006	0.0663803	0.0772815	0.105137	0.0812276	0.0947015	0.199211	0.0959036	0.0277886	0.0969963	0.0730999	0.0293118	0.0291452
AC112200.1	0	0	0	0	0	0	0	0	0	0	0	0	0	0	0	0	0	0	0	0
AC112205.1	36.3652	74.9042	114.085	126.897	79.3729	102.422	63.5363	161.852	92.5947	131.784	161.729	135.815	49.7452	242.456	71.7885	143.801	15.441	79.7583	37.8486	11.8338
AC112220.2	0	0	0	0	0	0	0	0	0	0	0	0	0	0	0	0	0	0	0	0
AC112229.1	0	0.0588773	0.271236	0	0	0.108897	0.109077	0	0	0.177791	0.0302597	0.149217	0.0726126	0.098085	0.082792	1.15825	0.361868	0.0562337	0.135089	0
AC112229.4	0.332346	0.445952	1.28088	0.695965	0.574445	0.716875	0.357202	1.08466	0.526345	0.866645	0.957065	0.412733	0.61984	0.59425	0.593885	1.03573	2.32811	0.691595	0.730835	0.738
AC112229.6	0	0	0	0	0	0	0	0	0	0.290148	0	0	0	0	0	1.03804	0	0	0	0
AC112693.2	4.25535	4.35509	7.11679	13.3941	8.24652	3.97522	4.44355	7.59524	6.25324	8.58699	5.4169	7.7078	5.72216	6.34356	4.16734	9.43877	8.23652	7.01238	7.17985	6.11677
AC112715.2	0.359676	2.32533	1.28473	0	0.815438	0	0	0	1.89872	0.543114	0	0.547069	0.553163	0	0	0.971745	0	0.62024	0	0
AC112721.1	4.50655	0	2.11176	2.81876	19.7425	1.56788	6.96364	13.8745	5.74545	1.47249	3.9501	9.85268	10.2605	12.0328	1.51106	7.26576	1.09053	9.76679	21.3504	17.1125
AC113134.1	0	0	0	0	1.17938	1.80031	0	0	2.07966	0	1.33901	0	0	0	0	0	0	0	0	0
AC113612.1	3.53219	7.40677	9.73697	19.445	7.69055	7.15142	8.2776	19.3577	15.4244	21.0565	9.65868	16.3266	12.8881	8.84562	0	17.5342	66.8416	14.0935	25.6659	0
AC113612.2	0.739054	0	0	7.08053	15.5457	0	0	11.4256	5.94301	7.84326	0	5.3528	31.5201	3.65232	0	0	15.0317	14.0332	26.626	0
AC113618.2	0	0	0	0	0	0	0	0	0	0	1.33901	0	0	0	0	0	0	0	0	0
AC114494.1	0.790626	0.168785	0	0	0	0.155137	0	0.815556	0.214183	0.397197	0.839086	0.201805	0.202303	0	0.169867	0.412392	5.00796	0.256697	0.58402	1.22478
AC114546.1	4.75936	0	0	0.460268	1.15455	0	0	0	5.79188e-10	0	0	0	1.03412	0	0	0	0.464989	0	0	0
AC114737.3	0	0.747227	0	3.7623	0	0	0	3.5382	0	0	0	0	0	0	0	0	0	0	0	0
AC114752.2	0.183066	0.569525	0.331389	0.580005	0	0.214751	0.103588	0.140974	0	0.835435	0	0	0.137726	0.367252	0	0	0.418363	0.147712	0.324997	0
AC114755.2	0	0	0	0	0	0	0	0	0	0	0	0	0	0	0	0	0	0	0	0
AC114755.3	0.102582	0	0	0	0	0	0	0	0	0	0	0	0	0	0	0	0	0	0	0
AC114755.4	0	0	1.78372	0	0	0	0	0.380702	0	0	0	0	0	0.999922	0	0	0	0	0	0
AC114755.5	0	0	0	0	0	0	0	0	0	0	0	0	0	0	0.392933	0.46062	0	0	0	0
AC114755.7	0	0	0	0	0.28374	0.416457	0	0	0	0	0	0	0	0	0	0	0	0.122506	0	0
AC114760.1	0.291698	0	0.263974	0	0	0	0	0	0	0.641055	0.724385	0.882308	0	0	0	0	0	0	0	0.240584
AC114776.1	0	1.09968e-06	1.0945	0.63879	2.7765	2.84712	1.05512	2.33983	4.00654	2.7675	0.777216	0.928762	1.50124e-05	0.825949	0.3506	0.410188	0	1.03241	1.80859	0
AC114783.1	0	0	0	0	0	0	0	0	0	0	0	0	0	0	0	0	0	0	0	0
AC114812.10	0	0.48313	0	0.270224	0.315319	0	1.40039	0.931585	0.994241	1.65252	1.64834	0.730282	1.32069	0.160707	0.845014	1.16997	4.50245	0.614686	1.22374	3.0724
AC114812.5	0	0	0	0	0	0	0	0	0	0	0	0	0	0	0	0	0	0	0	0
AC114812.9	5.56187	3.0508	1.83263	4.53316	3.9851	1.78564	2.49714	1.16924	4.70615	6.76021	1.56078	4.20276	6.33644	2.1866	3.10132	7.22439	14.5654	4.63632	7.76991	14.5394
AC114814.2	0	0	0	0	0	0	0	0	0	0	0	0	0	0	0	0	0	0	0	0
AC114973.1	0	0	0	0	0	0	0	0	0	0	0	0	0	0	0	0	0	0	0	0
AC115115.3	8.34803	3.87056	4.77692	18.847	15.1521	0.776525	2.31369	7.15384	3.5167	4.52883	5.09419	7.61961	6.66053	4.9628	3.07071	17.999	1.86119	5.13773	2.49517	13.1503
AC115115.4	2.95031	2.71646	9.09253	5.69706	12.5027	12.2917	1.6227	12.0635	0.921664	8.10272	5.6418	5.25921	1.36776	7.65442	6.3373	3.07499	0	1.27786	14.5736	0
AC115283.1	0	0	0	1.21379	0	0	0	0	0	0	0	0	0	0	0	0	0	0	0	0.620551
AC115617.2	0.0447154	0.38217	0.0827723	0.618788	0.314034	0.157137	0.497572	0.216852	0.225451	0.129472	0.225146	0.337727	0.198086	0	0.20516	0.117519	0	0.103912	0.186119	0
AC115618.1	1.82899	2.67886	3.2733	4.75054	3.22682	2.28558	2.38704	2.98212	2.15101	3.13148	1.79181	2.67256	1.70957	1.94062	1.66629	2.58862	8.68536	5.30421	8.43541	4.0351
AC116050.1	0.133738	0.159799	1.21843	0.0948449	0	0.685775	0.443055	0.34468	0.773462	1.28387	0	0.738845	0.524255	0.648131	0.497056	1.44201	1.12336	0.305933	0.122225	0.882602
AC116351.1	1.09913	7.14963	1.2241	25.7303	16.9732	31.3241	0	45.6307	0	0	15.6246	4.22433	8.03839	5.77447	6.62633	11.4289	80.3267	0	27.8542	0
AC116407.2	9.39431	8.43306	6.62858	23.2274	6.03613	7.17777	17.1449	11.303	12.6043	20.8535	9.20702	21.6646	18.4818	5.4703	9.28521	10.0254	86.2042	17.9498	3.52301	31.2997
AC117395.1	0.558161	0.200721	0.203253	0.118666	0.508507	0.462007	0.123509	0.258826	0.208055	0.402641	0.478756	0.252398	0	0.0738402	0.311595	0.144694	0.211281	0.256515	0	0
AC117490.2	0	0	0	0	9.90056	0	4.51389	0	0	0	0	0	0	0	0	0	0	0	0	0
AC117834.1	1.97684	0.506356	3.53553	1.42846	0.941076	2.31051	0.0968352	1.04731	1.87429	0.817173	1.06004	1.36121	0.000233604	1.19807	0.860182	0.48693	1.89333	0	0	0.0316226
AC117947.1	0	0	0	0	0	0	0	0	0.246916	0	0	0	0	0	0	0	0	0	0	0.687974
AC118138.2	0	0	0	0	0.254797	0	0.23719	0	0.130054	0.163312	0.106415	0	0	0.26495	0.207928	0	0	0	0	0
AC119403.1	0	0	0	0	0	0	0	0.502598	0	0	0	0	0.244586	0	0	1.29113	0	0.130637	0	0
AC119673.1	31.8076	4.37137	0	14.5602	5.57643	0	2.13675	0	1.60191	8.3304	0	0	1.3138	0	0	2.16301	2.85781	1.81936	0.743017	6.3028
AC120194.1	0	0	0	0	0	0	0	0	0	0	0	0	0	0	0	0	0	0	0	0
AC121251.1	26.7126	64.6405	9.64995	26.835	13.9418	22.7553	28.174	13.4885	35.6249	15.7461	20.3238	7.30172	14.9062	16.7911	11.1066	27.0284	111.541	48.0718	27.7611	110.038
AC121757.1	0	0	0	0	0	0	0	0	0	0	0	0	0	0	0	0	0	0	0	0
AC122129.1	13.2765	16.8923	28.2278	27.4121	25.9452	15.9132	11.0748	18.8864	14.289	21.8052	15.6144	18.6989	16.2054	14.6365	13.5878	18.8469	25.9145	15.2861	31.0794	18.5207
AC123768.1	0	0.324096	2.97475	5.12512	2.4106	4.40043	1.60403	6.29015	1.61271	0	6.874	1.72169	4.88494	2.46851	3.86091	4.75493	6.61701	1.64015	2.84392	3.0116
AC123768.3	1.76665	1.18615	3.79899	2.13919	1.48616	1.17036	0.289685	2.26394	2.53603	2.88452	1.13318	2.37358	0.843582	0.260355	1.31656	2.33095	3.553	1.47641	1.17091	1.97057
AC123900.2	0	0	0	0	0	0	0	0	0	0	0	0	0	0	0	17.2687	0	0	0	0
AC124309.1	0	0	0	0	0	0.0409409	0	0	0.042752	0.049704	0.126711	0.0520766	0	0	0	0.044667	0	0	0	0
AC124890.1	1.54557	1.34036	1.77287	4.12709	2.74419	2.75751	1.24607	1.93132	1.57155	2.14346	1.69893	2.3009	1.87657	2.29794	2.10382	2.15547	2.11274	1.50263	2.5393	1.16554
AC124914.3	15.8573	16.836	21.0948	29.2331	35.1539	17.8866	14.1523	20.1157	13.9985	17.2875	22.5671	11.7126	22.4006	17.7764	16.2108	18.9162	3.60675	16.5744	11.6608	12.5201
AC124944.4	0	0	0	0	0	0	0	0	0	0	0	0	0	0.423383	0	0	0	0	0	0
AC125232.1	4.22839	4.72796	5.95756	10.7194	8.10396	6.34697	8.44942	8.18868	7.08608	9.58571	6.84746	8.11327	9.84248	5.29	5.56297	11.0017	5.75957	9.19798	10.3061	8.06899
AC125238.2	0	0	0	0.245747	0	0	0	0.0887757	0.0709791	0.165126	0.0700234	0	0.0843045	0.0759663	0.0640697	0	0	0	0	0
AC125238.3	0	0	0	0	10.8436	0	0	0	0	0	0	0	0	0	0	0	0	0	0	0
AC125634.1	0	0	0	0	0.133892	0.0785219	0.130152	0.18172	0.0730989	0	0.0720673	0	0.0866251	0	0	0.0762406	0	0	0	0
AC126182.1	0	0	1.60142	0	0.676154	1.73519	0	0	0.389866	0.446855	0.377404	0.45264	0	0.803001	0.341563	0	0	0.251232	0	0
AC126365.1	0.103129	0	0.468479	0	0.308067	0.152157	0.186728	0.231498	0.431659	1.6696	0.240844	0.104564	0	0.0865225	0.156082	0.404493	0	0.231181	0.83486	0.988597
AC126614.1	15.4979	13.0315	20.0556	30.0175	34.0966	15.7084	20.5106	34.0611	22.3604	29.8946	17.172	15.3581	20.8708	20.7545	18.86	26.3471	47.4388	17.7216	32.7428	57.6217
AC127383.1	0	0	0	0	0	0.158637	0	0	0	0	0	0	0	0	0	0	0	0	0	0
AC127391.3	0	0	0	0	0	0	0	0	0	0	0	0	0	0	0	0	0	0	0	0
AC127496.1	10.5869	4.09236	18.0185	12.1714	9.84451	12.15	5.37101	12.8087	6.21943	15.289	18.7699	17.1755	7.1556	25.3804	9.48935	7.20863	55.711	10.9782	6.7711	8.65646
AC128677.3	0.746515	0	0.447406	0.52256	1.69625	0.290763	0	0	0.322827	0.741809	0.995317	2.64356	0.377828	0.334452	0.284176	1.66156	0	0.206132	0	0
AC128709.1	1.2148	1.61454	1.69435	4.05792	2.54356	2.51429	1.26325	1.94865	1.82917	3.50365	1.44872	2.99971	2.06688	1.53782	1.71992	3.08499	4.37037	2.13044	6.78725	2.56449
AC129492.6	0.891588	1.49146	1.78703	1.88847	0.913935	0.633023	0.713793	0.89243	1.1993	2.77235	0.599894	0.738845	3.73114	1.1195	1.43722	0.786561	2.2482	1.62525	0.708692	2.96302
AC129778.2	0.383383	0.8325	0.643006	0.68551	14.996	0.333048	3.17178	1.04016	2.51079	4.8318	0.294237	0.941131	2.38232	0.295878	0.877085	2.01913	2.88592	7.43355	1.68981	2.07568
AC129778.5	0	0	0	0	0	0	0	0	0	0	0	0	1.15932	0	0	0	0	0	0	0
AC130360.8	0	0	0	0.196224	0.173248	0.137552	0	0.117515	0.284934	0	0	0	0	0	0	0	0	0.0650984	0.338237	0.136961
AC130464.1	0	0	0	0	0	0	0	0	0	0	0	0	0	0	0.182791	0	0	0	0.0750394	0
AC130709.1	2.1599	1.82518	5.95076	6.18686	4.78745	4.76114	4.26011	4.73049	3.764	6.50324	1.44345	4.70207	5.01466	2.73755	2.7286	3.52759	7.91133	3.72773	4.34961	2.57664
AC131097.4	2.08308	0.83372	1.54167	3.48571	2.96078	1.39958	1.79131	2.39734	1.5048	3.27879	2.05186	2.12213	2.00958	0.76556	1.21262	4.19305	9.13986	2.95012	3.46031	8.22263
AC131180.1	0.108301	0	0	0	0	0	0	0	0	0	0	0	0	0	0	0	0	0.0553613	0	0
AC131568.1	2.02609	9.00723	15.6002	17.4597	20.2081	6.17982	3.81047	9.12979	11.7079	14.437	7.78326	14.8856	12.8583	11.4133	4.24208	16.0853	55.9612	10.7993	30.0055	40.7749
AC131571.1	13.5189	21.713	67.6808	42.5701	19.767	32.118	18.2861	38.1353	31.7558	33.1393	20.3181	33.8497	24.4572	15.2481	16.4415	26.7039	86.6843	18.9879	54.9353	63.3333
AC131571.2	3.19929	6.35487	7.49258	11.8628	10.3582	5.61092	5.02363	5.06428	4.2155	8.29268	5.91835	5.63487	6.42772	5.77259	3.31737	9.61202	4.34918	5.23453	10.7384	4.63831
AC131935.1	0	3.02788	0	0	0	0	0	0	0	0	0	0	0	0	0	0	0	0	0	0
AC131971.1	34.6356	17.3156	23.4581	50.988	102.387	18.7961	28.5088	30.6047	15.4536	25.3471	18.4523	38.3355	50.5957	37.1873	14.1979	52.6286	34.7278	42.9758	49.0158	28.289
AC132008.1	0	1.35567	0	1.07219	0	0	1.2105	3.14697	0	1.58133	0	0	0.803213	0	2.99316	0	0	1.8629	0.811888	1.56901
AC132186.1	3.79375	4.07012	1.44492e-08	1.8391	3.76009	0.542744	1.05963	3.75193	2.06211	3.90082	0.617953	2.52847	2.44986	0	2.43619	1.15605e-08	5.92748	2.26249	2.13e-08	1.58002
AC132192.1	11.5165	5.56483	10.6993	17.5419	21.9607	4.17727	15.6447	9.19755	6.4658	18.5865	6.2521	3.68989	7.54106	4.12435	4.91894	6.60955	61.0042	16.0831	14.5398	53.6122
AC132216.1	0	0.35464	0	0.312538	0	0	2.28654	0	0	1.0649	0.0904029	0	0.10868	0	0.247012	0.573893	0	0.113537	0.101731	0.325506
AC132479.4	0	0	0	0	0	0	0	0	0	0	0	0	0	0	0	0	0	0	0	0
AC132872.1	3.72499	3.75409	4.61289	7.84337	7.5795	7.55437	4.64077	5.91123	4.371	8.76139	3.12873	7.07899	5.16275	3.50092	3.4886	7.34776	17.7225	7.83984	7.82316	13.3052
AC132872.2	8.07584	11.4491	17.9323	28.9086	20.9671	13.739	11.6092	14.7189	12.1172	19.0623	10.9115	17.2822	16.2045	15.0235	8.77917	19.7778	20.0022	16.4049	26.8836	18.1179
AC133104.2	0	0	0	0	0	0	0	0	0	0	0	0	0	0	0	0	0	0	0	0
AC133141.1	3.03896	1.97002	8.13091	1.58432	6.88648	3.52413	5.72694	2.90026	11.5504	4.01916	0.484729	6.35868	2.3389	3.08457	0.874958	5.13635	17.0312	0.988247	6.32575	1.90809
AC133644.3	1.75918	3.43086	6.88308	3.94825	7.65504	6.93007	3.94422	8.38103	4.20643	7.21087	8.82753	3.08618	5.68018	12.8269	3.80563	3.84762	1.44033	3.49585	3.126	0.882769
AC133965.1	0	1.39583	0	1.0366	0	1.52114	0.639687	1.86183	7.90952	2.16369	1.21541	4.2152	6.42356	1.95894	1.86759	1.56684	1.03853	2.07196	1.34611	4.4248
AC134873.1	0	0	0	0	0	3.49891	0	0	2.81292	0	1.26731	0.127714	1.63521	0	3.70615	0	1.12888	2.55791	0	5.0259
AC134915.1	0	0	0	0	0	0	0	0	0	0	0	0	0	0	0	0	0	0	0	0
AC135048.1	0.73848	1.19454	1.15321	1.09492	1.12003	1.44849	2.77886	1.66644	1.03199	1.18004	0.159385	1.62928	0.775503	0	1.19733	0.390351	2.77388	1.95852	1.37912	1.60176
AC135178.1	1.9105	2.85183	5.14985	9.11023	6.56368	5.1932	3.7937	6.21829	2.43886	3.49157	4.88156	4.56282	3.171	5.99066	2.87461	5.63226	3.43871	2.76487	4.99422	2.49099
AC135776.1	31.2949	66.9512	52.9573	101.503	48.6494	57.3639	60.2122	46.9729	46.862	58.14	46.863	28.0942	59.9249	37.1243	50.9033	75.776	43.6684	67.9808	45.6751	98.4543
AC135983.2	0.608117	0.588735	0.379035	0.93235	0.526951	1.04611	0.387771	0.865767	0.45154	1.02354	0.557034	0.676096	0.558388	0.341166	0.434078	1.00649	1.11493	0.562215	0.449474	0.977928
AC135999.2	0	0	0	0	0	0	0	0	0	0	0	0	0	0	0	0	0	0	0	0
AC136289.1	0.45656	1.27382	1.87392	3.43845	2.13614	1.14159	1.34171	1.11177	1.27211	1.59891	1.43087	1.23086	1.64668	1.43491	1.16148	1.60294	1.52438	1.57645	2.01577	1.22727
AC136297.1	0.359312	0	0	0	0	0	0	0	0	0	0	0	0	0	0	0	17.4246	0	0	13.3511
AC136604.1	0	0	0	0	0	0	0	0	0	0	0	0	0	0	0	0	0	0	0	0
AC136896.2	0	0	0	0.7757	0.836523	0	0	0	1.17693	0	0.918591	1.39284	0	0	0	2.919	1.6402	0.445442	0.262758	0
AC137056.1	0.431781	0.158719	0.0823532	1.24974	0.58737	0.062647	0.483457	1.25481	0.694518	0.318976	0.612651	0.405081	0.134223	0.57121	0.400403	0.505742	1.02004	0.416596	0.125851	0.203449
AC137527.2	0	0	0	0	0	0	0	0	0	0	0	0	0	0	7.80641	0	0	0	0	0
AC137675.1	0	0	0	0	0	0	0	0	0	0	0	0	0	0	0	0	0	0	0	0
AC137932.1	21.5514	16.1395	14.0558	31.0319	26.6273	15.5796	17.4118	16.5932	16.6164	22.2803	10.9139	18.6956	19.4614	13.3695	10.161	29.4086	21.4111	19.3928	15.94	18.3597
AC138031.1	0	0	0	0	0	0	0	0	0	0	0	0	0	0	0	0	0	1.34405	0	0
AC138031.2	0	12.8612	34.5036	11.1208	0	3.94264	2.53297	3.24122	9.01063	7.44456	0	14.0766	0	3.37573	2.51545	25.3983	0	14.33	3.89638	2.26906
AC138123.2	0	0	0	0	0	0	0	0	0	0	0	0	0	0	0	0	0	0	0	0
AC138393.1	100.599	88.2142	265.265	381.459	320.58	175.513	158.512	201.06	152.659	216.167	141.024	161.844	197.748	169.549	133.84	377.8	78.3839	152.258	176.787	65.8759
AC138472.4	0	1.62648	4.37905	1.28245	1.40542	0	0	0	0.827914	0	3.20206	0	0	0.844461	0	0	12.1207	1.13862	1.98983	0
AC138517.1	0.872463	1.11406	1.04303	1.21847	0.660348	0	0.668072	0.891555	0	0.435886	0	1.3258	0.443864	0	0.666684	0.780675	5.31392	0.978962	0.429126	0
AC138517.4	0.308328	0.367794	1.65757	1.24425	1.5226	0.941994	0.0968746	0.83346	0.432633	0.90275	0.607543	0.734981	0.585346	0.528333	0.244483	0.577846	0.345393	0.745705	2.16832	0.794352
AC138517.5	0	0	0	0	0	0	0	0	0	0	0	0	0	0	0	0	0	0	0	0
AC138623.1	0	0	0	0	0	0	0	0	0	0	0	0	0	0	0	0	4.22271	0	0	0
AC138647.1	0	0	0	0	0	0	0	0	0	0	0	0	0	0	0	0	0	0	0	0
AC138649.1	0	0	0	0	0	0	0	0	0	0	0	0	0.85154	0	0	0	0	0	0	0
AC138655.1	0.957192	1.35473	3.57619	3.58375	2.76381	4.63074	1.13485	3.06378	1.36993	1.87725	2.28505	1.00008	1.62257	2.61649	3.54767	2.03784	0.803067	1.7052	1.83131	1.06693
AC138744.2	2.36914	4.2744	7.84668	7.96175	6.03308	4.76376	4.51866	5.84676	3.1603	10.4362	4.95918	3.60702	3.68195	4.02824	6.86798	13.3248	15.8338	3.51482	6.61562	13.4159
AC138783.11	0.730425	2.83801	2.13093	4.33433	1.10535	2.64902	2.54679	3.30911	4.739	8.00715	1.36082	5.2786	1.00818	2.16289	1.02419	4.73494	5.1928	3.37802	2.46276	5.736
AC138783.12	0.530805	1.62686	3.19458	7.6943	3.19334	6.581	2.10853	4.58507	2.2019	4.27442	2.03691	0.728835	0	5.84465	6.3257	3.56552	3.71604	1.66931	1.37965	1.23032
AC138783.13	0	0	0	0	0	0	0	0	0	0	0	0	0	0	0	0	0	0	0	0
AC138951.1	14.8894	35.9367	89.0814	89.2303	72.3148	46.8612	58.0013	40.9086	49.4466	116.085	30.9131	65.2883	47.0466	56.4695	25.9118	75.2692	124.557	43.5794	169.735	113.35
AC139085.1	0	0	0	0	0	0	0	0	0	0	0	0	0	0	0	0	0	0	0	0
AC139085.2	0	0	0	0	0	0	0	0	0	0	0	0	0	0	0	0	0	0	0	0
AC139099.1	0	12.8612	34.5036	11.1208	0	3.94264	2.53297	3.24122	9.01063	7.44456	0	14.0766	0	3.37573	2.51545	25.3983	0	14.33	3.89638	2.26906
AC139099.3	0.60968	1.38695	2.18038	2.11245	0.81574	1.12782	1.33569	1.56695	1.48374	1.76866	1.26592	2.15111	1.02686	1.31269	2.39262	2.12036	1.73501	1.47888	0.90736	1.43949
AC139100.2	0.93995	0.633981	0.893894	1.3687	1.32379	0.747679	1.41714	1.05972	1.07263	1.22164	0.846543	0.843295	0.640936	0.800091	0.58496	0.793984	3.39338	1.5919	0.573631	0.982071
AC139103.1	0.752074	1.21164	1.36679	1.77343	0.76104	0.197273	0.743133	0.25806	0.417978	0.48454	0.514047	0.25217	0.370844	0.443196	0.187228	0.65273	0	0.453083	0.926892	1.00037
AC139143.2	0	0	0.126682	0	0	0	0	0	0	0.100707	0	0	0	0	0	0	0	0	0	0
AC139426.2	3.14091	4.1691	5.44316	7.70635	6.78806	3.77103	3.39391	5.73047	3.33707	5.66789	2.31282	4.39662	2.99637	2.59986	2.79851	6.79373	6.74777	3.94831	4.71617	3.98073
AC139452.2	0	0	0	0.476775	0	0.265293	0.258267	0	0.293088	0.336833	0	0	0	0.304396	0.258505	0.301892	0.53745	0.186295	0	0.4311
AC139712.1	0	0	0	0	0	0	0	0	0	0	0	0	0	0	0	0.531207	0	0	0	0
AC139712.2	0	0	0	0	0	0	0	0	0	0	0	0	0	0	0	0	0.0796795	0	0	0
AC139768.1	0	0	3.3942	0	0	0	0	0	0	0	0	0	0	0	0	0	0	0	0	0
AC140061.1	10.2793	6.85435	12.052	19.2891	14.3546	5.40121	10.2754	8.797	7.42447	8.65277	2.52378	5.05488	10.7349	5.43073	4.23141	12.9076	5.96153	80.3405	128.989	6.87075
AC140061.10	0	0	0	0	0	0	0	0	0	0	0	0	0	0	0	0	0	0	0	0
AC140061.11	184.767	263.126	424.178	233.739	381.162	100.721	108.76	197.994	281.227	252.968	64.9231	284.325	253.265	178.347	150.594	384.05	103.064	247.485	158.454	84.4115
AC140061.12	85.4971	183.376	84.1148	161.324	209.177	81.5234	102.039	74.2845	237.204	230.993	97.4633	58.4331	157.282	115.439	103.925	223.113	30.3455	11.3185	8.64808	8.58149
AC140061.2	52.7918	35.6814	61.7078	13.7766	30.3211	30.434	20.8104	0	41.1244	8.75247	44.8673	37.9945	27.9729	25.4718	29.0806	17.4253	0	35.5546	0	0
AC140061.3	0	7.95773	0	28.397	15.5113	0	7.74166	0	28.8172	18.7083	0	31.1358	9.80023	0	15.8774	50.9564	2.59948	0	0	0
AC140061.4	45.9803	196	130.54	142.997	176.569	93.7349	126.355	104.463	156.416	161.487	53.7234	177.431	78.59	116.417	44.677	232.622	16.0922	126.013	16.7301	34.8261
AC140061.5	0	3.18607	0	0	0	7.6085	0	0	8.22488	0	0	0	9.32431	0	0	8.71263	1.19763	0	0	4.99028
AC140061.6	2.4934	0	0	0	0	19.38	0	0	0	0	0	0	0	0	0	0	0	0	0	0
AC140061.7	33.0544	31.5509	0	0	57.9692	28.0427	19.5777	0	28.7881	26.5139	0	14.3863	0	24.1218	0	24.8116	4.68504	11.8866	48.1822	22.7396
AC140061.8	175.362	481.622	261.076	425.697	205.895	249.947	149.15	244.839	318.869	327.697	145.649	180.215	171.418	170.948	164.129	201.664	46.9802	211.796	223.349	47.3229
AC140061.9	53.3819	124.352	317.372	276.027	142.986	147.795	105.346	63.3424	70.9461	165.738	203.661	195.478	212.055	188.103	58.8653	128.95	58.1159	117.012	218.767	18.3712
AC140076.1	23.223	23.3437	11.6	27.8373	20.1453	8.33688	21.3434	9.40699	15.7439	17.0003	11.734	7.27373	19.9293	9.23432	9.03746	29.9403	18.3128	17.5678	26.0907	54.738
AC140481.1	0	0	0	0	0	0	0	0	0	0	0	0	0	0	0	0	0	0	0	0
AC140481.2	0.35848	0.373517	0.816846	0.846716	0.72045	0.794623	0.429708	0.959466	0.652808	0.655106	0.361262	0.586968	0.523542	0.301858	0.341514	0.749569	0.58566	0.381276	1.30555	0.743976
AC140725.7	0	0	0	0	0	0	5.14679	0	0	0	0	6.26792	0	0	0	0	0	6.43155	0	0
AC141586.5	2.96729	4.87884	4.20532	7.56104	4.05573	6.55439	4.39309	6.88201	4.15557	6.77383	4.82167	6.21657	3.7236	4.40188	5.44695	9.40029	10.0797	4.8776	4.61941	12.8357
AC142381.1	0	0	5.18159	2.46923	0	1.23198	14.0773	22.7232	20.0819	1.67308	19.5674	0	26.5598	0	0.627932	0	0	43.1516	5.12784	29.656
AC144530.1	6.32156	8.0829	4.24589	19.9573	11.085	5.94003	8.36483	8.64382	8.31962	14.3969	7.8878	9.01992	9.50681	7.00055	4.50386	15.5257	9.64954	12.0777	10.8155	5.99861
AC144568.2	1.96247	0.56064	0.237027	0.392632	1.79106	0.655135	0.780614	0.428604	0.894667	0.470328	0.456096	0.488953	1.02351	1.04391	1.50513	0.965345	0	0.64759	0.257339	0.631745
AC144568.4	0	0	16.9676	39.4148	0	9.97912	0	0	4.04039	9.53019	0	0	4.75992	8.60988	10.7309	8.13966	0	0	0	0
AC144838.2	0	0	0	0	0	0	4.06737	0	0	0	0	0	5.40326	0	0	0	0	0	0	0
AC144838.3	0	0	0	0	0	0	0	0	0	0	0	0	0	0	0	0	0	0	0	0
AC145205.1	0	0	0	0	0	0	0	0	0.072202	0	0.0356819	0	0	0	0	0	0	0.0443092	0.0398968	0
AC145212.1	2.11217	6.44868	8.90896	4.94976	1.18994	3.12589	4.17552	2.71513	9.03277	7.33418	0.392895	1.50036	2.61208	2.11468	1.20837	2.4381	19.4982	5.7471	3.69872	3.87949
AC145436.1	0	0	0	0	1.21173	0	0.626739	0	0.713049	0	2.75512	2.44555	0	3.63613	0	0	0	0	0.843466	0
AC145676.2	5.96753	4.03503	1.74032	0.67734	1.54069	2.7313	1.44859	1.41521	3.10273	1.60274	1.02133	3.53595	2.04529	1.31404	0.930984	0.720109	4.8032	3.14887	0.217849	2.2912
AC151960.1	0	0	0	0	0	0	0	0	0	0	0	0	0	0	0	0	0	0	0	0
AC151961.1	0	0	0	0	0	0	0	0	0	0	0	0	0	0	0	0	0	0	0	0
AC152010.1	0	0	0	0	0	0	0	0	0	0	0	0	0	0	0	0	0	0	0	0
AC159540.14	8.62657	5.97106	13.5465	30.7494	17.3528	14.7299	12.4761	18.2343	18.3288	11.8985	14.4263	16.5547	15.6112	15.6583	9.94578	18.7545	5.90154	7.59069	4.18069	4.88925
AC174470.1	4.48937	3.03181	2.0505	6.05994	0.000162321	3.03208	2.99036	3.11967	3.21803	5.04104	1.58082	4.12355	4.04604	1.2855	2.01881	3.69231	11.5035	4.19591	5.91123	6.2854
AC187652.1	0	0	0	0.437288	0	2.67561	0.471462	1.27688	0	0.3075	0	0	0	0	0	0	0	0	0	0
AC226119.4	0	0	0	0	3.49345	0	0.869749	0.590708	0.246246	0.850728	0	2.90952	1.73469	0.513843	0.294948	1.41164	0.866075	0	1.10013	0
AC226150.3	0	0	0	0	0	0	0	0	0	0	0	0	0	0	0	0.306756	0	0	0	0
AC226150.4	1.54838	1.44854	0	1.2237	0.440102	1.36134	0.438347	1.78594	0.248267	1.71526	0.483964	1.17294	0.874368	1.03588	1.09861	2.05088	4.37364	2.6665	1.10927	5.54214
AC233263.1	15.6368	21.2828	22.8053	45.1638	26.5439	19.3029	23.683	24.5218	20.8497	28.8621	13.1895	29.6315	53.5971	28.3193	12.8293	45.2421	88.2717	40.1169	49.1446	65.4602
AC233263.2	3.53219	7.40677	9.73697	19.445	7.69055	7.15142	8.2776	19.3577	15.4244	21.0565	9.65868	16.3266	12.8881	8.84562	0	17.5342	66.8416	14.0935	25.6659	0
ACAA1	3.72472	7.06782	5.8403	6.281	5.38326	6.82869	5.15763	6.25986	5.27105	6.51666	4.28472	5.15443	4.78927	4.86341	4.97032	6.19952	5.16052	5.59135	4.52472	5.94918
ACAA2	4.04946	5.90186	2.87055	1.99017	3.29664	2.81062	6.09965	2.57108	6.0484	3.94679	3.54968	4.89682	4.6752	3.8038	4.04183	2.63853	3.06661	6.20314	3.54959	3.31706
ACACA	1.20794	1.57967	1.92149	2.45621	2.36689	2.10372	2.1516	1.30251	2.11283	2.63813	1.57218	2.2067	1.55556	1.45911	1.13855	2.91861	2.62962	1.64213	1.93889	1.88472
ACACB	2.03688	2.0711	3.76876	3.81977	3.48795	2.07837	2.44095	3.11689	3.25923	2.88855	2.02091	6.02347	2.50385	1.78544	2.61221	3.10229	4.82533	3.38984	2.6736	3.12127
ACAD10	1.12784	1.54602	2.00868	2.77368	1.54167	1.9321	1.64895	1.94072	1.87582	2.30306	1.49877	1.85049	1.64821	1.32709	1.33332	2.47382	3.32316	1.8483	2.45744	2.87558
ACAD11	1.06927	0.919551	1.32776	2.69313	1.28505	2.04951	1.8785	1.57171	2.22591	2.21267	1.18245	2.08205	1.38792	1.729	1.5285	2.18528	4.07851	1.39121	1.5354	2.28706
ACAD8	1.2248	1.27132	2.61309	3.36615	3.37696	2.11751	2.28451	2.51887	2.01083	2.44611	1.79773	2.38766	2.6898	2.74331	1.38428	3.18104	2.76932	2.05589	2.61759	2.37556
ACAD9	1.84218	2.7051	4.00121	4.45752	3.42864	4.34024	4.76895	2.8921	3.46047	6.85059	2.7627	4.38318	3.0442	3.03908	3.13256	4.422	4.23164	3.60794	4.2441	5.86969
ACADL	0.45427	0.720087	1.15474	2.74767	1.69179	0.94753	0.804588	1.41551	1.02488	1.64984	0.860027	1.47825	0.892275	1.25638	0.809679	1.37754	0.694499	0.837824	2.06076	1.00298
ACADM	2.47935	2.06722	1.76984	2.32774	2.38046	1.94666	2.86422	2.08541	2.19757	2.32356	2.29242	2.05176	1.86309	1.74602	2.22744	2.52647	0.882104	2.13779	2.00618	1.64599
ACADS	1.94059	2.06768	1.85091	1.60895	1.25011	0.920798	1.89162	0.828047	2.20103	2.19948	0.772659	2.82762	1.81697	0.61201	1.1437	1.82233	4.8581	3.69352	4.08823	5.1838
ACADSB	3.27457	3.24576	4.10164	7.00332	5.54962	5.01191	3.46124	5.3624	3.42496	3.62482	3.72194	4.28486	3.68539	4.53398	3.69011	5.66477	2.4595	3.09802	3.22483	2.7693
ACADVL	3.37977	4.16024	6.9168	5.95194	3.56716	8.18656	6.59795	6.49679	8.86821	8.06988	6.84751	7.46798	4.77079	5.68151	7.16914	4.67154	11.8358	6.77799	5.15891	8.99605
ACAN	0.186408	0.521266	0.23728	0.21191	0.844503	0.399043	0.252002	0.339044	0.389921	0.353917	0.338863	0.414606	0.612265	0.180373	0.479169	0.205625	0.648751	0.387508	0.217601	0.588931
ACAP1	6.31608	5.32518	11.2741	19.3967	14.8698	15.2134	12.1837	13.2891	10.9137	20.1949	11.1411	13.6435	12.5914	14.4953	9.2661	19.7894	25.6058	13.5861	23.2492	22.133
ACAP2	10.8331	14.4421	9.00762	12.2102	12.4057	11.6708	9.66291	8.41333	10.2944	13.2475	8.93157	11.6252	10.7491	11.9246	10.7923	15.3919	14.6339	9.40881	9.17035	11.4265
ACAP3	2.9538	2.43495	2.35621	1.74885	2.17605	2.32986	3.20787	1.85827	2.74706	4.14291	1.32824	3.62764	2.87343	0.789018	0.877002	2.85043	16.727	3.79079	4.24117	11.9176
ACAT1	7.58466	11.111	7.68436	11.5523	12.7568	9.89187	7.7781	11.3213	9.0357	9.41137	8.59773	8.79423	7.90561	9.75509	9.92451	10.2026	7.07164	8.96626	5.88676	7.0561
ACAT2	2.6544	4.33873	3.97119	1.71986	3.92198	2.12982	5.07956	2.05959	3.5943	3.99974	2.33792	5.0387	3.84981	3.28909	2.74736	4.25498	3.32047	4.0812	3.76347	2.44209
ACBD3	10.6283	12.5912	7.83515	9.75362	10.5847	8.51725	12.8252	9.20561	10.7958	11.6841	10.0106	10.5419	11.0533	9.414	10.4172	15.1596	8.68109	8.85555	7.36686	4.12086
ACBD4	0.690831	0.647974	1.20152	1.54582	0.802078	1.17696	0.761624	1.17634	0.92593	1.74143	0.863955	0.88842	0.771535	0.657226	0.671841	1.24943	2.05629	1.00171	1.27217	1.97385
ACBD5	2.2595	4.45686	2.20681	1.84787	2.11452	3.55071	2.00866	1.93063	2.2544	2.17585	2.36538	2.4472	2.33139	2.03247	3.30766	2.03567	1.98389	2.32148	1.80898	1.91668
ACBD6	6.62339	11.2286	11.2155	11.3467	11.1507	10.644	9.6946	10.9956	10.2206	12.3862	8.74661	9.23323	11.2081	9.21361	9.63699	11.2794	12.5016	10.0426	12.3099	10.8399
ACBD7	11.3824	7.1373	12.822	19.23	16.8285	14.4065	7.35675	18.7575	8.5383	8.10135	9.81411	9.1052	11.0366	14.0673	9.7423	13.2273	5.43405	8.7467	10.875	7.124
ACCS	1.84102	7.79516	8.56919	2.79545	4.71764	3.13412	1.97799	5.73584	3.12162	2.00453	4.16178	6.66934	3.58108	4.05335	2.28273	5.86188	7.98702	5.05026	6.61412	7.70157
ACCSL	0	0	0	0.142096	0	0	0	0	0.0273571	0	0	0	0.0649015	0	0	0.0285628	0	0	0.0610377	0.062962
ACD	0.571213	1.03978	1.63624	1.22691	1.21088	1.92511	1.35831	1.33595	0.974366	1.68542	1.7181	1.6482	0.9286	1.3474	1.62454	1.29718	2.21169	1.21331	1.06009	1.90206
ACE	3.75514	2.71345	1.12059	0.858577	0.370289	1.21015	0.682862	1.34448	2.20026	1.19537	1.16701	0.878711	2.1674	0.589605	1.82035	0.508772	2.51017	1.69235	1.55765	3.37939
ACE2	0.0136624	0.00540792	0	0	0	0.00539658	0.00501056	0.00704816	0.00561586	0	0.0277682	0.052332	0.00667116	0.0613474	0.0101289	0.00587236	0.0082952	0.0172131	0	0.0187446
ACE3P	0	0	0	0	0	0	0	0	0	0	0	0	0	0	0	0	0	0	0	0
ACER1	0.641556	0.589001	2.92045	1.30599	2.96633	1.63614	0.804302	2.93027	0.916874	1.62829	1.32911	1.20443	1.90354	0.681394	0.889995	0.905654	1.19187	1.6403	1.57302	2.08287
ACER2	1.66078	0.673394	0.90196	2.03103	1.40878	1.63335	1.23711	1.77649	1.75999	1.45502	1.25776	2.34179	2.586	1.30672	1.01444	2.30553	2.58203	1.89001	2.49377	1.11595
ACER3	0.762218	1.34336	0.78718	0.618513	0.852428	1.02318	0.732286	0.644839	0.764782	0.479688	1.11229	1.07306	0.425888	0.972349	1.04319	0.669776	0.518699	1.03697	0.467287	0.360138
ACHE	0.242427	0.243528	1.51566	0.587375	0.777034	0.319346	1.23798	0.739534	1.93979	1.62236	0.668066	1.61706	1.31496	1.05944	0.470388	0.974555	7.26708	0.910285	1.40999	0.968229
ACIN1	6.88972	9.01174	11.0136	15.5299	12.0561	14.0531	11.2289	14.1414	11.0106	14.7834	10.6689	14.1534	9.72853	10.7484	9.65362	13.0929	16.2035	10.2618	11.171	10.5266
ACKR2	0.565145	0.519202	0.912002	1.10895	0.651624	0.495685	0.372553	0.592178	0.505271	0.940527	0.622834	1.07125	0.406018	0.727974	0.50013	0.726031	0.654838	0.648576	0.749431	0.760081
ACKR3	1.58391	1.02801	3.53812	0.612	0.8187	3.60066	1.53181	2.6088	2.13353	4.66054	3.06428	7.67437	2.23134	6.01401	2.71363	1.25374	6.00185	8.78768	1.6335	1.45606
ACKR4	1.79772	1.36277	2.781	3.34706	2.57141	2.10293	1.92714	3.26041	2.38122	2.06668	2.0194	1.73209	2.40649	2.31675	1.98036	2.74517	1.93066	2.43501	1.67633	1.03062
ACLY	4.15235	7.44453	5.51627	7.4308	7.20573	5.60513	8.27184	5.53871	5.08145	9.2793	5.11098	8.62795	6.9091	5.78442	5.42257	7.43316	8.66746	6.45441	10.5006	9.61297
ACMSD	0.312574	0.100017	0.0914834	0.49074	0.573651	0.449287	0.424136	0.25138	0.182875	0.312223	0.34498	0.170475	0.121065	0.337122	0.175053	0.817556	0.600008	0.584896	0.36657	1.03174
ACN9	1.41024	1.66914	2.76346	2.26529	4.87143	1.45293	2.83817	1.94091	1.68441	2.04524	3.02132	1.08219	2.61699	2.33886	1.87092	2.92323	0.276635	1.54641	1.93756	2.52551
ACO1	14.3127	7.8791	6.76455	5.15301	3.46048	7.10317	6.22082	5.15086	7.90416	5.25191	4.80512	8.50493	9.83859	6.33137	8.43479	5.35454	6.39565	8.93823	5.77585	6.29058
ACO2	7.97131	10.5407	7.04495	5.70013	6.3515	5.64886	10.1604	5.64605	8.95843	11.7312	7.26746	7.31874	8.64229	6.32279	9.41408	8.42215	14.0732	10.7082	9.96033	11.2097
ACOT1	4.32586	4.0828	5.71923	7.83916	5.60376	4.89416	3.87679	5.2637	4.06569	4.24976	4.00205	4.63462	4.30203	4.79536	3.79721	5.72899	0.128599	1.5677	1.97712	1.27022
ACOT11	0.60066	1.36756	0.17784	0.266259	0.61079	0.29237	0.79824	0.253541	1.15379	0.96033	0.488986	0.753455	0.80092	0.515525	0.475695	0.270549	5.84791	3.92277	4.99967	3.28098
ACOT12	0.0395835	0	0	0	0	0.0406465	0	0	0	0	0	0	0	0.0377507	0.0447478	0.0521443	0	0.0273703	0	0
ACOT13	3.40462	9.93033	5.24869	4.78586	4.35774	4.5068	4.76177	4.50381	3.86202	4.57077	6.5603	3.25059	6.3762	7.36741	10.3795	4.04684	2.772	5.14761	3.29082	2.17166
ACOT2	4.05714	4.5678	4.9825	2.89666	4.28951	2.61962	4.27013	3.69934	4.46086	5.70562	2.244	5.10925	3.18086	2.55473	3.45637	4.8906	6.55632	6.13858	9.32228	6.33044
ACOT4	2.59166	2.61484	4.31593	5.23247	4.97838	2.38904	3.60618	2.66589	2.91645	3.1857	2.86421	3.24729	3.23517	3.60787	3.00868	5.67155	5.60572	4.09692	5.64915	3.84098
ACOT6	0.0430464	0.185865	0.327228	0.0913405	0.116096	0.286187	0.170621	0.465228	0.11791	0.345147	0.05298	0.56785	0.290705	0.114176	0.096477	0.199773	0	0.284849	0.179184	0.350936
ACOT7	5.16575	2.3346	3.1322	1.22873	2.36943	1.73785	3.12893	2.03499	3.84414	3.15909	2.37453	2.81627	5.52854	2.59031	2.10802	2.03505	3.67432	3.66243	2.74555	3.15589
ACOT8	2.08795	1.78856	1.96761	2.44551	2.41891	1.92076	2.16669	1.66241	1.97026	2.34931	1.49988	2.1387	1.65304	1.74413	1.66313	2.74149	3.55784	1.95514	3.42963	3.60874
ACOT9	3.47066	8.1194	5.51757	6.2398	3.05272	5.19704	4.10439	4.67335	4.3817	5.34348	4.99585	4.98482	4.38201	5.66558	5.99086	5.28512	9.38584	5.31889	6.21218	7.38702
ACOX1	2.48086	2.92149	2.76062	2.20378	2.24991	2.02124	2.5213	1.21658	2.38832	2.70898	2.43577	3.0557	2.38152	1.96432	2.47899	2.50505	2.50786	2.75949	2.54762	1.85771
ACOX2	0.232618	0.252404	1.72551	0.515379	0.82025	0.407729	0.456331	0.451231	0.829709	0.495104	0.234875	0.819974	0.245055	0.472164	0.611885	0.52133	1.07905	0.420093	0.193377	0.462372
ACOX3	2.63149	2.97724	2.9268	3.22123	3.15162	2.75953	2.62345	2.55278	2.74276	5.35421	2.24877	3.28389	3.48823	2.61405	2.20069	3.39592	5.58411	3.46758	3.61728	6.54934
ACOXL	0.546729	0.549933	0.656984	1.0799	0.72632	0.411651	1.44164	0.649673	1.70692	2.08844	0.786499	0.401576	0.889273	0.401398	0.349169	0.919932	0.811961	0.828724	0.932198	0.740305
ACP1	4.83754	3.79629	5.07486	5.49983	5.51074	3.76773	4.56961	3.74606	3.63493	4.37049	4.44563	4.36095	4.84068	4.11494	3.72372	5.88659	3.60937	4.18466	3.89078	3.79384
ACP2	4.49395	12.2117	3.61788	1.88142	1.92374	6.91122	3.46893	2.99371	4.55778	3.90934	5.20896	3.71672	5.74867	5.131	9.31044	2.15061	2.97421	5.2213	2.84582	5.23227
ACP5	18.3895	7.86339	5.47263	5.32719	2.37193	4.80013	5.5689	7.94733	8.16905	8.05067	8.17906	7.75892	6.73252	6.91606	5.56038	3.9039	5.46489	12.6441	8.10551	12.0175
ACP6	0.971367	0.752523	1.31367	2.48714	1.30342	1.87692	0.708089	2.14069	1.06025	1.00647	1.15141	0.74159	1.21223	1.51461	0.968633	1.60765	1.65105	1.44951	1.21653	2.0052
ACPL2	1.05897	0.897568	2.56352	4.27363	2.90476	2.4111	1.37085	1.96942	1.89367	2.18662	1.55847	1.18401	1.91463	1.49548	1.33948	1.93736	3.28252	1.98481	2.03101	1.57599
ACPP	0.151651	1.79101	0.60089	0.334899	0.262378	0.84087	0.387463	0.596884	0.41224	0.444508	0.712941	0.346425	0.521451	0.451292	0.878377	0.374168	0.288317	0.518063	0.324203	0.516437
ACPT	0.29576	0.773741	1.38365	2.38111	1.64192	0.990104	1.55546	1.05	1.18516	4.2485	0.679712	1.39011	1.00691	0.972252	0.662146	1.09466	3.28277	1.94079	1.78796	3.18586
ACR	0.0287097	0.0531285	0.137888	0.0694768	0	0.275665	0.0736055	0.277336	0.108716	0.169692	0.326942	0.131518	0	0.0437105	0.496507	0.0861405	0.402097	0.0681492	0.046175	0.238167
ACRBP	0.742221	2.20033	0.882374	0.862221	0.389453	1.73548	0.465605	0.923693	0.50775	0.696226	1.29595	0.793638	0.562999	0.553613	1.85339	1.02618	0.442155	0.6304	0.666399	0.591215
ACRC	0.634869	0.97362	1.79808	3.07147	2.3856	2.26245	2.06375	1.8255	1.19108	1.97107	1.57852	2.52889	1.8281	1.51116	1.05665	2.05303	2.15025	1.48579	1.46629	1.26997
ACRV1	0.101674	0.13057	0.219035	0.0935661	0.354453	0.171593	0.328203	0.0588884	0.124389	0.28524	0.0349725	0.158783	0.118197	0.191041	0.0372012	0.104474	0.0396913	0.17436	0.182047	0.0299877
ACSBG1	0.482214	0.546671	1.00301	1.4586	0.936989	0.821303	0.654596	0.869457	0.793329	0.777084	1.21297	0.655636	0.843159	0.493503	0.660138	1.05173	0.865021	0.717173	1.05635	1.17874
ACSBG2	0.0876382	0.103338	0.0290985	0.0490392	0.223523	0.0409128	0.223447	0.0680838	0.116816	0.15224	0.0499959	0.116579	0.0600345	0.0720343	0.0906573	0.122565	0.217945	0.0735143	0.045725	0.168496
ACSF2	2.71618	1.23451	1.57442	1.63895	0.974991	1.89606	1.52274	1.81291	1.99047	3.66841	1.40728	1.75843	1.12581	1.08818	1.66201	1.31461	2.75004	1.94221	2.25082	2.58203
ACSF3	3.74553	4.09808	3.34723	11.2974	4.12313	5.2786	4.42521	5.47555	4.87187	6.39145	3.57482	6.12246	4.81468	3.52082	2.86963	5.72556	13.0571	6.52472	4.94222	13.7578
ACSL1	6.70114	12.7022	2.88057	2.71856	3.62598	4.22165	3.69279	2.38626	3.7666	5.44605	2.45706	5.18087	8.62639	3.13064	7.10393	2.99914	2.20216	10.2552	2.3442	5.51582
ACSL3	3.76077	8.52893	5.45165	4.27418	3.70942	4.92434	3.19329	3.70628	5.51977	4.45358	5.4589	5.1313	4.17662	6.11243	5.73823	5.33415	2.22497	4.87304	3.7555	3.63332
ACSL4	6.16922	10.6836	5.1454	4.77982	5.24055	5.8585	5.2607	4.19373	5.85088	6.24241	5.03807	6.12642	7.70699	5.87535	6.29888	3.86071	2.21346	5.04876	3.4695	3.16072
ACSL5	5.01186	6.31984	5.18824	6.68099	6.1225	6.46483	6.14164	4.42713	4.58211	6.67888	5.37873	6.56331	6.48721	6.07579	6.86245	6.26188	4.54463	5.8124	5.32588	7.53514
ACSL6	0.160939	0.132028	0.178129	1.3899	0.272141	0.150918	0.428585	0.593423	0.464239	0.200245	0.247637	0.623562	0.235192	0.304034	0.157434	0.505732	0.34098	0.546404	0.619138	0.511741
ACSM1	0.926284	0.0542722	0.0632786	0.422324	0.206228	0.0998831	0.3231	0.54291	0.044059	0.168468	0.881734	0.0287209	0.162846	0.476546	0.469989	0.600372	0.707917	0.454279	0.782563	1.28239
ACSM2A	4.89543	4.30858	5.21632	7.29057	8.48704	4.41379	3.88788	6.24103	3.29069	3.84373	3.91083	3.40822	5.13212	4.99724	4.79198	6.09236	4.54626	4.81388	3.65563	3.44935
ACSM2B	0.895261	1.76464	2.27238	2.63434	2.46263	2.48545	1.1228	1.33651	1.05004	0.668523	0.774349	1.72374	1.52611	1.19997	0.96426	2.49668	2.52079	1.73962	0.780414	1.9436
ACSM3	2.71667	3.39692	3.73077	4.61748	5.44649	2.66151	2.57626	3.16999	2.71207	2.98364	3.09057	2.80864	2.59874	3.7124	3.17288	4.99735	4.84735	2.89803	3.92151	4.34222
ACSM4	0.828424	0.57981	0.665924	1.18349	0.826404	0.416528	0.809882	0.851289	0.756641	1.95697	0.858886	0.656759	0.469429	1.20751	0.350672	1.33583	0.991727	1.13173	0.405269	1.83226
ACSM5	0.878112	0.565157	0.698447	0.556308	0.239256	0.302239	0.51734	0.34544	0.93376	0.562189	0.438399	1.27265	0.355492	0.590667	0.979488	0.695478	0.631323	0.958151	0.608955	0.892609
ACSS1	5.47892	3.12679	4.83394	6.36131	4.63438	4.17137	5.27522	4.57385	5.32194	6.96648	4.46008	5.2528	4.34819	3.33336	3.8948	6.12355	11.3689	6.5015	5.8987	9.6994
ACSS2	2.15359	2.67174	1.97921	1.65261	1.25258	1.64206	1.56282	1.75364	1.63562	1.65198	1.47727	1.92294	1.33721	1.26882	2.04957	1.44742	2.54236	1.8754	2.00313	2.03805
ACSS3	0.513736	0.663897	1.04177	0.786234	0.908205	0.720344	0.939078	0.667787	1.25203	0.79561	0.687236	1.96709	0.449342	0.507327	1.39192	0.680003	0.460149	1.41589	0.352033	0.539043
ACTA1	0.0274727	0	0.258339	0	0.0625725	0.183505	0.060786	0.0482894	0.127781	0.03963	0.067318	0	0.151292	0.168272	0.117407	0.0944105	0	0.0420714	0	0.0500055
ACTA2	8.12545	13.1958	32.6436	21.259	19.9549	17.1726	17.2399	23.7035	26.4908	34.9754	24.9491	33.6983	19.24	24.0645	21.2808	23.919	26.2741	21.3685	10.3722	13.2248
ACTB	585.786	504.37	558.906	196.229	444	381.985	339.026	406.52	211.398	253.399	353.539	415.479	347.075	411.438	423.672	237.852	242.003	446.049	362.399	395.526
ACTBL2	0.0279511	0	0.101973	0	0	0	0	0	0	0	0	0	0	0.0368932	0	0	0.051214	0	0	0
ACTBP1	0	0	0	0	0	0.090221	0	0	0	0	0	0	0	0.10124	0	0	0	0	0	0
ACTBP11	0.0753911	0	0	0	0	0.356179	0	0	0	0	0	0	0	0	0	0	0	0	0	0.111457
ACTBP12	0.312489	0.52324	0.9367	1.25346	0.52807	0.42012	0.312162	0.273734	0.065481	0.530565	0.192801	0.314597	0.324788	0.219504	0.452253	0.370591	0.209035	0.33927	0.377412	0.241207
ACTBP13	0.250547	0.656429	0.277904	1.34576	1.34961	0.476026	0.665432	0.545196	0.414674	0.723164	0.656596	0.565054	0.786957	0.57926	0.389581	1.09801	1.53443	1.49543	0.57561	0.761152
ACTBP14	0.156683	0	0	0.166316	0.178381	0.370012	0.261027	0	0	0	0.0963109	0.236366	0	0.10383	0.0877079	0.611433	0.304695	0.363317	0.108455	0
ACTBP2	0.227136	0	1.10212	0	0.690491	0.357657	0	0.116929	0	0.109531	0.0929957	0.228395	0.111803	0.100323	0.0847166	0.0984092	0	0.175236	0.104741	0
ACTBP6	0	0	0	0	0	0	0	0	0	0.113341	0	0.118058	0	0	0	0	0	0	0	0
ACTBP7	0	0.182131	0	0.481197	0.344021	0.80291	0.58705	0.233355	0.282912	0.656127	0.55698	0.683679	0.334805	0.600574	0.169113	0.294657	1.75683	0.291611	0.208985	1.00534
ACTBP8	0	0	0	0.163051	0	0	0	0	0	0.111195	0	0	0	0	0	0	0	0	0	0
ACTBP9	0	0	0	0	0	0	0	0.239451	0	0	0	0	0	0	0	0	0	0.0598995	0	0
ACTC1	0.0124479	0	0.544978	0	0.0141822	0.177013	0.161914	0.695893	0.121981	0.0736092	0.436633	0	0.0750657	0.736244	0.170083	0	0.53479	0.0799306	0	0
ACTG1	44.8665	33.4176	38.3102	21.6376	37.7705	28.6757	43.572	29.1151	37.5225	39.6244	39.5112	40.0276	47.8602	40.0832	38.3779	22.7956	50.9289	59.0655	71.7847	66.2671
ACTG1P1	0	0	0	0	0	0	0	0	0	0	0	0	0	0.149989	0	0	0.291182	1.21842	0.6237	0.777516
ACTG1P10	0.225472	0.63415	0.273473	0.638351	0.171137	0.443806	0.500684	1.04478	0.562799	1.3055	0.184738	1.13366	0.444111	0.298752	0.672985	1.27028	10.2918	3.32588	2.83767	5.09933
ACTG1P11	1.34194	2.85731	2.153	5.36246	3.41539	1.44477	2.58648	2.0723	2.51469	5.602	1.74681	4.46537	2.80041	1.04615	1.81192	5.69869	0.146225	0.0291304	0	0
ACTG1P12	0.144868	0.348967	0	0.461495	0	0.256679	0.2411	0.335673	0.180688	0.628804	0.355885	0.218494	0	0	0.162072	0	1.95776	0.502677	0.200212	0.319863
ACTG1P13	0	0	0	0	0	0	0.0915281	0	0	0	0	0	0	0.109184	0	0	0	0	0	0
ACTG1P2	0	0	0	0	0	0	0	0	0	0	0	0	0	0.149989	0	0	0.146225	0.0291304	0	0
ACTG1P3	0.0763205	2.39267	4.16307	4.53729	1.39027	6.0386	5.50779	4.12572	5.62136	6.40887	4.22094	7.94367	3.60856	2.73065	4.18579	6.55016	6.66172	3.83126	5.38534	7.00518
ACTG1P4	0	0	0	0	0	0	0	0	0	0	0	0	0	0	0	0	0	0	0	1.12705
ACTG1P9	1.58907	2.92684	3.27609	5.02935	3.61889	2.17638	2.74379	3.49101	2.65485	2.82034	2.23744	2.71702	2.5911	2.0921	1.56583	4.23311	3.55979	3.32539	7.06872	4.84458
ACTG2	1.47609	1.18493	4.42612	1.75093	1.2279	1.96824	0.775601	1.96862	1.62681	1.6912	2.51077	2.05442	1.98573	1.89028	2.32808	0.854286	2.90232	1.52548	0.34295	0.512144
ACTL10	1.57106	1.64007	2.72047	1.83901	5.36848	1.2553	3.07668	1.03272	1.31264	3.22086	1.05625	4.02331	1.96137	0.985904	0.481414	1.95398	4.52046	2.3012	3.17185	4.19
ACTL6A	2.1619	1.79272	3.17181	2.79673	3.24824	3.21558	3.15185	2.44638	2.04272	3.24267	2.09733	3.34045	2.30234	2.02928	1.63868	3.14931	1.98089	1.9165	2.04825	2.02166
ACTL6B	0.0191082	0.0372325	0.188404	0.018829	0.407824	0.274203	0.0488932	0.0294712	0.0192565	0.113481	0.133441	0.196541	0.0227663	0.0611755	0	0.281554	0	0.0562675	0.371555	0.711141
ACTL7A	0.0574194	0.275442	0.104534	0	0	0.13578	0.826092	0.0887482	0.14274	0.248592	0.14075	0.346217	0	0.151942	0.384729	0.446664	0	0	0.0790077	0.248094
ACTL7B	0	0	0	0.0708022	0	0	0.109957	0	0.123317	0.191175	0.0406148	0.0500839	0.146386	0	0	0	0.306518	0	0	0.0462886
ACTL8	0	0	0	0	0	0	0	0	0	0	0	0	0	0	0	0	0	0.032844	0	0
ACTL9	0	0	0	0	0	0.0100129	0	0.0104354	0.00881617	0	0	0	0.0111012	0	0	0	0	0	0	0
ACTN1	6.52994	5.64243	6.17726	5.1266	4.63985	3.50519	4.42032	4.08708	6.82561	7.43359	5.40361	9.14774	3.33247	4.62402	3.92313	5.84417	20.058	7.96435	6.64641	7.66804
ACTN2	0.0551739	0.0170042	0.103496	0.0151114	0.013017	0.0366236	0.0078529	0.0981181	0.0974399	0.120627	0.0431532	0.0670699	0.0481466	0.14538	0.0249786	0	0.0133514	0.0410281	0.0890643	0.0474439
ACTN3	0.123506	0.0314661	0.0482907	0.0939713	0	0.0518882	0.0369303	0.0273075	0.0217796	0	0.0430633	0	0.0129329	0.0116449	0.049694	0.0806147	0.0161397	0.0467583	0.0571743	0.194677
ACTN4	5.6002	12.4985	8.08308	6.00088	8.02383	12.7268	12.3694	6.63916	12.3622	16.0931	6.56002	10.6559	13.6863	7.10948	7.21549	9.60597	17.8867	13.7842	8.97491	18.0621
ACTN4P1	0	0	0	0	0	0	0	0	0	0	0	0.085488	0	0	0	0	0	0	0	0
ACTN4P2	0	0	0	0	0	0	0	0	0	0	0	0	0	0	0	0.109511	0	0	0	0
ACTR10	1.57072	2.62694	2.66047	2.49126	1.98967	1.61465	1.7448	1.89863	1.91961	1.82121	1.83519	2.65816	1.89338	2.79082	3.08407	2.9476	2.06369	2.0135	2.22621	1.66415
ACTR1A	7.92612	10.611	9.443	9.62415	9.02651	8.09579	9.54959	6.75919	8.84064	10.7885	8.13791	9.56445	8.94459	8.56426	7.42899	7.99204	11.5051	9.58782	9.66456	9.90852
ACTR1B	12.216	6.42182	10.1392	11.2868	9.33152	7.51808	11.1627	7.95881	9.39028	16.3935	5.06065	11.1081	8.85732	6.32159	5.06201	12.4608	19.8586	11.6495	15.6848	21.005
ACTR2	61.1981	73.522	30.5914	32.1682	49.341	26.533	42.583	22.6107	31.3678	34.853	26.7777	45.721	42.9518	33.1293	36.3165	45.3693	9.97328	43.0172	35.867	20.4069
ACTR3	22.5738	46.396	20.7124	19.4156	31.1841	25.8866	30.4219	21.7014	23.6554	22.0322	23.349	32.4971	36.7598	30.0765	29.4235	32.262	9.586	27.0966	17.5007	11.8843
ACTR3B	1.17079	1.35442	2.68871	3.69272	1.91243	2.47311	2.59301	2.05133	2.22741	2.24622	1.63527	2.73469	1.80489	2.37473	1.70745	3.77669	3.27379	1.78671	2.23835	2.05598
ACTR3BP2	0.0619915	0.0494575	0	0.0658715	0.211772	0.0877695	0.0343294	0	0.038567	0	2.81089e-09	0.046731	0.0456918	0	0.173164	0	0	0	0.0427061	0
ACTR3BP3	0	0	0	0	0	0	0	0	0	0	0	0	0	0	0	0	0	0	0	0
ACTR3BP4	0.2538	0.314397	0.367288	0.78629	0.384864	0.357812	0.190865	0.259927	0.167666	0.243194	0.16519	0.256122	0.347496	0.112966	0.37619	0.480598	0	0.407275	0.278581	0.290256
ACTR3BP5	0	0	0	0	0	0	0	0	0	0	0	0	0	0	0	0	0	0	0	0
ACTR3BP6	0.062941	0.100975	0	0.200629	0	0.134068	0	0.097262	0	0.136378	0.115807	0	0	0	0	0.081674	0	0.0241739	0	0
ACTR3C	2.04333	2.42917	4.71689	4.71928	5.35071	4.30452	4.51482	3.63273	4.36023	5.59429	4.39915	3.50505	4.1739	4.86847	3.29344	6.72903	4.24494	3.49015	4.86234	3.68207
ACTR3P2	0	0.0799666	0	0.141447	0	0	0	0	0	0	0	0.100286	0	0	0	0	0	0	0	0
ACTR3P3	0	0	0	0	0	0	0	0	0	0	0	0	0	0.131254	0	0	0	0	0	0
ACTR5	4.38584	5.73256	5.86833	9.78838	6.84917	7.0356	7.91647	5.96377	8.83575	8.44139	6.65455	9.00322	6.07424	4.62462	5.59381	8.68261	11.1115	8.03447	9.91342	8.93736
ACTR6	1.26848	2.95167	4.20669	4.25095	3.76624	3.12265	2.29167	3.38214	2.33896	2.94214	2.24943	3.0022	2.3248	2.91636	2.35611	3.52603	2.79095	2.75766	4.35962	2.61685
ACTR6P1	0	0	0	0	0	0	0	0	0	0	0	0	0	0	0	0	0	0	0	0
ACTR8	2.38522	3.52295	2.50012	3.26946	2.51102	3.42618	3.74451	2.59681	4.94247	6.20509	2.24971	4.45571	2.76602	2.84878	3.03923	4.62927	3.0563	3.56605	2.81562	3.45659
ACTRT1	0	0	0	0	0	0	0	0	0	0	0	0	0	0	0	0	0	0	0	0
ACTRT2	0	0	0	0	0	0	0	0	0	0	0	0	0	0	0	0	0	0	0	0
ACTRT3	0.994054	0.237226	0.289897	0.761599	0.362322	0.423595	0.614222	0.061498	0.639898	0.629307	0.72913	0.898486	0.642457	0.682934	0.708938	0.925354	0.443123	0.514439	0.108865	0.111702
ACVR1	3.83352	2.90365	2.60891	2.6032	4.77176	2.82546	3.16142	4.07024	3.22851	5.11478	2.06875	3.56022	5.10271	3.67279	2.01139	3.56335	6.02792	4.31627	4.71424	3.95123
ACVR1B	4.76133	5.56944	2.53235	1.84321	1.97961	3.61264	1.7363	2.3366	3.18085	2.29366	1.37801	2.94876	3.57047	2.03582	3.74014	2.1027	3.01339	3.05219	2.02189	2.87618
ACVR1C	0.0901366	0.15805	0.0615876	0.0534705	0.0748537	0.11999	0.16234	0.139382	0.27127	0.109561	0.0806682	0.876212	0.115948	0.0357968	0.0753805	0.182336	0.0187227	0.252128	0.159179	0.140882
ACVR2A	1.54866	1.50284	1.67213	1.70547	6.73475	0.934114	1.16963	1.65051	1.99818	1.384	1.59031	2.3168	1.09461	1.82932	1.23752	1.97476	1.43547	1.24347	1.43326	0.85574
ACVR2B	1.74479	0.928927	1.46169	1.72541	2.4262	1.09247	1.34707	1.3297	0.9406	1.30509	0.835432	1.21458	1.46477	0.993579	0.819932	1.09271	1.66532	1.53428	1.26067	1.95721
ACVRL1	8.55359	4.38514	4.82263	2.52149	2.32825	4.65758	4.07527	3.03077	5.23332	3.85752	2.3718	5.20018	5.56248	3.89972	5.16133	2.7418	15.1815	5.26655	2.47835	7.33863
ACY1	0.821381	1.19285	1.13731	1.20062	1.20982	0.911063	1.17669	0.678711	1.16887	1.65305	0.75748	1.3421	0.901919	0.665652	1.19951	0.976349	2.28859	1.43377	1.24911	1.69398
ACY3	0.35217	0.284338	0.0852205	0.0680295	0.437466	0.276759	0.522541	0.434565	0.199272	1.02215	0.115638	0.0482719	0.0695305	0.254294	0.157901	0.244755	0.185974	0.246033	0.78309	0.186208
ACYP1	4.12489	3.05789	5.47376	7.87789	8.23967	4.34688	4.45061	4.03609	4.64139	6.02592	4.08075	6.49907	4.72768	4.83675	2.86693	7.0367	4.04251	4.93423	5.28927	4.88287
ACYP2	2.3864	1.82034	2.28904	4.2876	2.9905	2.27978	2.82852	2.64384	2.02688	2.74159	1.92971	2.39132	2.18628	2.55563	2.40397	3.64017	2.59232	2.98806	2.59559	2.24074
AD000091.3	0	0	0	0	0	0	0	0	0	0	0	0	0	0	0	0	0	0	0	0
AD000092.3	0.858564	1.49909	4.00238	6.23086	1.6753	5.92295	4.25449	6.43331	3.09509	5.36964	4.09797	6.11641	3.28581	3.26401	4.97695	4.50334	11.0848	2.22025	3.2703	4.09215
AD000671.6	2.75525	3.95684	0.359424	0.626543	0	0.695519	1.15406	0.477786	1.57887	2.49065	0.49114	2.58461	3.50988	1.01385	1.26967	1.28093	2.29815	1.83549	2.68138	3.68515
ADA	1.98059	9.30849	3.7639	2.02551	2.03427	3.45656	3.25521	2.25319	4.72381	3.77949	4.16042	3.94101	3.52093	3.96459	4.98011	4.581	5.24476	6.88548	4.12612	6.80428
ADAD1	0	0	0.0611019	0.0463029	0.0383464	0	0.00659928	0.0259829	0	0.0643028	0	0.0331543	0	0	0.0199924	0.0741	0.225101	0.0264709	0	0
ADAD1P2	0.295191	0	0	0.623895	0.335798	0.173514	0	0.22736	0	0	0	0.223233	0.661785	0.393477	0	0	0	0.117356	0	0
ADAD2	0.0472766	0.0803082	0.151319	0.251186	0.0809303	0.116901	0.0478558	0.134648	0.0734152	0.140081	0.0828822	0.132399	0.0847385	0.0686983	0.0588538	0.139554	0.457258	0.118263	0.144768	0.121583
ADAL	0.952189	1.05785	2.29917	2.02367	2.12681	1.38126	1.38278	1.43341	1.51947	1.40252	1.38623	1.23482	0.743614	0.916475	1.16661	1.83801	1.15823	1.01368	1.66251	1.01964
ADAM10	5.44398	10.4472	7.66362	7.86486	7.79012	6.24477	6.3331	6.03567	6.03322	6.31217	8.10954	6.11172	6.30744	8.68289	8.67289	8.16629	5.00115	6.82768	5.16365	4.33294
ADAM11	0.0296969	0.0344384	0.173091	0.0580632	0.183362	0.0404018	0.122447	0.137233	0.058129	0.125246	0.0454521	0.106724	0.083145	0.0778866	0.0148554	0.117176	0.247874	0.141728	0.0642582	0.137756
ADAM12	2.65839	0.355575	3.85822	2.9799	1.9992	3.0223	1.85902	1.42123	3.90898	2.38342	1.87845	4.07256	3.64077	5.26302	0.688015	2.29287	7.61851	3.57435	1.64755	1.29335
ADAM15	0.586078	0.928639	0.865186	0.538837	0.475069	1.43283	1.09494	0.610947	0.948699	1.3944	0.861139	1.07308	0.550403	0.553538	0.69548	0.659078	1.96391	0.657931	0.759444	1.1578
ADAM17	7.67104	12.9219	9.00861	13.6681	11.178	13.2773	9.24854	11.3671	10.1228	8.70302	11.0828	14.1582	10.916	11.5534	13.1658	14.1978	5.98514	10.2816	7.46017	7.57522
ADAM18	0.0209036	0.260373	0.150922	0.0738972	0.317282	0.163668	0.0709564	0.289386	0.160676	0.401003	0.113251	0.126662	0.03145	0.242408	0.118581	0.22042	0.750057	0.169056	0.0299018	0.333519
ADAM19	13.7091	6.60946	13.851	5.51391	16.1323	11.0003	16.559	9.81337	28.1512	16.015	13.5909	10.1544	20.8827	14.8653	10.4037	25.9849	25.9227	8.21775	20.5929	11.1152
ADAM1A	1.41927	2.58767	3.34077	9.88115	4.70087	3.39766	5.68672	5.08411	3.56402	4.37904	2.53854	3.92591	2.67324	2.96047	2.88665	7.59659	7.08626	4.44217	5.73802	4.06448
ADAM1B	3.17297	1.92992	5.76689	18.1819	8.94213	3.55805	4.55659	5.02161	1.3372	3.5649	1.66714	3.48893	3.62654	3.28083	2.36371	9.14626	1.26865	4.2378	2.74825	3.70486
ADAM2	1.08845	1.2612	1.32366	2.61541	2.67067	1.6861	1.3215	1.59783	1.72279	1.08201	1.70298	2.22731	1.84124	1.14196	1.05589	4.46603	0	0.00391138	0	0
ADAM20	0	0	0	0	0	0	0	0	0	0	0	0	0	0	0	0	1.89197	2.00833	1.37072	2.85356
ADAM20P2	0	0	0	0	0	0	0	0.0583353	0	0	0	0	0	0	0	0	0	0	0	0
ADAM20P3	0.0779972	0.157562	0.417545	0.139292	0.193868	0.302845	0.180246	0.40484	0.343638	0.147945	0.107773	0.463948	0.239963	0.235227	0.200307	0.501911	0	0	0	0
ADAM21	0.0388433	0	0.035402	0.0413357	0.053864	0.0229906	0	0.060079	0.0240377	0	0.0237396	0.0310941	0	0.0284239	0	0.156611	0.0602625	0.205789	0.0602535	0.432219
ADAM21P1	0.475155	0.332738	1.81276	0.871409	1.06922	0.459219	0.683234	0.644047	1.35851	0.855893	0.815388	1.4674	0.364549	1.09441	0.457882	1.3058	0	0.0277597	0.0265803	0
ADAM22	0	0	0	0	0.0141823	0.024885	0	0	0.0077024	0	0	0	0	0	0	0	1.70928	0.58853	0.316885	0.634875
ADAM23	0.376326	0.804413	1.36544	0.36543	0.399918	0.215769	0.923654	1.13181	0.531301	1.08529	1.49652	0.985458	1.13507	0.432433	0.540731	0.765585	1.06882	1.13309	0.363396	0.16926
ADAM24P	0	0	0	0	0	0.0447618	0	0	0	0	0	0	0	0	0	0	0	0	0	0
ADAM28	5.09754	2.14505	4.29853	13.5478	5.92425	6.72959	9.3285	9.9368	4.07673	6.28945	12.2083	5.88534	3.88516	11.3085	13.4208	27.4111	6.63973	8.93803	9.2868	8.36998
ADAM29	0.577045	0.252862	0.66851	0.665348	0.80274	0.382721	1.67507	0.425779	0.30924	0.723208	0.200256	0.224414	0.250542	0.52654	0.313722	0.766193	0.537056	0.23993	0.551769	0.387421
ADAM30	0	0	0	0.0559035	0	0.0310931	0	0	0	0	0	0	0	0	0	0	0	0.0198669	0	0
ADAM32	8.52612	6.45514	5.50525	8.74049	9.68225	6.09082	5.39077	6.51456	5.19439	5.03376	4.73977	6.84059	7.3537	5.92942	5.15171	7.6836	3.93685	6.29336	3.72577	4.00355
ADAM33	0.358981	0.739016	2.74269	1.51069	0.844981	1.42577	0.909533	1.11215	1.80782	1.88758	1.09171	1.91988	0.731669	0.776588	1.81655	0.744686	2.32429	1.40661	0.517781	1.66902
ADAM3A	0.553197	0.363083	0.446758	1.57501	1.3999	0.589742	0.457954	0.898277	0.528262	0.790547	0.412125	0.445108	0.882867	0.453406	0.419684	1.05322	0.755547	0.650859	0.734455	1.02188
ADAM3B	0	0.776539	0.772333	1.12745	1.21099	0.376245	0.593729	0.328316	1.07012	0.46451	0.262701	0.803424	0.157978	0.989447	0.358604	0.417083	0.428297	0.582326	0	0.164846
ADAM5	0.014613	0.0369057	0.0336501	0.0630746	0.0734945	0.0442597	0.00403223	0.0459928	0.0143234	0.0262649	0.0224099	0.0109771	0.021407	0.0198369	0.0124689	0.0662252	0	0.0337609	0.0456652	0.0256042
ADAM7	0	0	0	0	0	0	0.0321763	0	0	0	0	0	0	0	0	0.0327119	0	0	0	0.0151214
ADAM8	2.71243	1.61857	1.01072	1.74755	0.994364	2.11068	2.69277	1.08039	1.61826	3.74371	1.06735	1.72563	2.05422	1.37938	1.15774	2.34728	12.33	2.17872	2.46984	8.24782
ADAM9	2.85845	4.57461	2.43832	1.1588	3.44532	2.12844	1.4715	1.88504	4.46665	2.89124	2.8298	3.45863	3.6904	2.98303	4.35662	2.2848	1.22012	3.04733	1.15937	1.24907
ADAMDEC1	32.8885	60.6629	21.707	9.53008	19.3064	18.4729	14.4032	12.1313	32.8726	6.80885	18.3763	30.5552	69.8606	24.1631	69.7298	11.4421	4.15018	35.6735	14.885	9.7532
ADAMTS1	1.40589	1.52346	3.44914	2.67704	1.29703	4.07786	2.19319	1.79749	4.34188	4.35905	9.82734	8.52637	0.964287	8.30848	2.00698	3.41919	11.8721	17.9467	1.27849	1.19824
ADAMTS10	0.9188	0.371957	2.91303	0.787738	1.09456	1.53605	0.903051	1.29158	3.38926	2.54697	0.758604	2.25229	0.814154	2.00244	0.874322	2.20018	8.0972	1.11022	1.30597	1.56696
ADAMTS12	0.520415	1.16424	0.544755	0.589907	0.356882	1.16785	0.292934	0.442726	1.85132	1.13826	0.582927	1.53041	0.18714	0.63518	0.35831	0.534296	0.842814	0.53791	0.248992	0.496892
ADAMTS13	0.0588352	0.0564525	0.0364175	0.0703158	0.107994	0.0253251	0.0279795	0.056641	0.135359	0.221003	0.169235	0.054098	0.0169021	0.0851347	0.0905862	0.0816736	0.0542602	0.0491859	0.0349884	0.192217
ADAMTS14	1.88503	1.13057	1.31977	0.523065	1.34856	2.11607	1.11974	1.32072	7.86188	1.86434	0.94203	2.9907	3.75915	0.87696	1.14052	1.93436	9.7709	1.84117	1.63071	3.12613
ADAMTS15	0.56233	0.332991	1.54016	0.513764	0.427146	0.68263	0.176489	0.746225	4.31644	2.20543	0.521766	1.83364	0.528748	0.405979	0.208213	0.792994	5.54981	3.22676	0.327421	0.52596
ADAMTS16	1.2247	1.55685	1.1306	3.33197	3.40561	1.61206	1.66232	1.78214	1.40558	1.2146	1.30821	1.36207	1.73737	1.79997	1.32325	2.37515	0.973691	1.61908	0.722529	1.14212
ADAMTS17	0.291596	0.447415	0.674358	2.02096	0.269272	0.897698	0.324362	0.474069	2.30897	1.41437	0.70807	1.19018	0.493223	0.540007	0.478503	2.21795	7.22151	1.35411	0.529136	4.31734
ADAMTS18	0.0242201	0.00506117	0.0461577	0.0121493	0	0.00844673	0.012519	0.137687	0.076014	0.0229539	0.0583666	0.203281	0.00625106	0.0302803	0.0110773	0.014674	0.132946	0.0587537	0.0135471	0.0430228
ADAMTS19	0.0644488	0	0.190642	0.01549	0.0724101	0	0.0356379	0.0168745	0	0	0.157602	0.0054683	0.00531528	0.0471329	0	0.0233948	0	0.0109505	0.00493785	0.00492933
ADAMTS2	4.08086	6.77585	4.53832	3.6995	4.67744	8.11074	2.20045	3.07696	11.7726	5.71652	4.24931	8.81547	12.4625	4.74859	11.4199	2.06696	7.42048	5.62521	2.94222	8.46003
ADAMTS20	0	0	0	0.0149447	0	0	0.0077271	0.0108576	0	0.00590422	0	0.0105661	0.0102876	0	0	0.0181112	0.0112253	0.0053155	0	0
ADAMTS3	0.0955383	0.13376	0.677459	5.3481	0.51378	0.0926857	0.763659	0.177642	0.906293	1.26952	0.447666	1.26193	0.186763	0.621807	0.453407	0.791957	0.440206	0.691826	0.350607	0.852176
ADAMTS4	2.87031	2.58893	3.9505	4.46264	2.9263	7.10473	2.92333	3.61259	14.5113	6.88286	5.8337	9.77179	3.33618	8.43159	1.92465	2.76813	43.0745	14.2328	3.02125	4.32082
ADAMTS5	2.30737	0.549675	1.24313	0.141597	0.302639	1.11242	0.628553	1.19526	3.79485	0.66518	0.717124	2.92239	0.3639	1.64065	0.340914	0.523229	2.32019	0.835951	0.292755	0.558315
ADAMTS6	0.23645	0.426034	0.792314	0.481228	0.278137	0.557813	0.539034	0.425675	0.561482	0.576207	1.02497	0.641136	0.360931	0.536678	0.723168	0.681894	1.22252	0.438158	0.448177	0.410137
ADAMTS7	0.266723	0.385481	0.79928	0.617257	0.975708	0.824982	0.399664	0.657036	0.935214	1.01789	0.541244	0.499748	0.488969	0.545285	0.252319	1.80382	3.46859	0.951302	0.59959	1.00673
ADAMTS7P1	0.0185091	0	0.143572	0.0432567	0.820622	0.137867	0.0323022	0	0	0.00127351	0.0138939	0.022189	0.0111395	0.352586	0.0331695	0.656251	0.0619357	0.176097	0	0.226374
ADAMTS7P2	0.0689539	0.0307752	0.034429	0.138059	1.24525	0.143824	0.0643404	0.139939	0.061071	0.189691	0.034651	0.112667	0	0.665202	0.0630074	3.01645	0.45333	0.314835	0.136288	0.399666
ADAMTS7P3	0.0729035	0.237446	3.91103	1.4463	1.66343	0.735992	2.05559	0.0688015	0.841224	2.98742	0.0256392	1.94895	1.83037	0.822538	0.663339	0.28745	8.03316	3.39138	0.359168	11.3899
ADAMTS7P4	0.852093	0.396103	1.73615	3.01533	1.60176	1.17894	1.66225	1.46577	1.30245	1.90437	1.57613	1.35977	0.739312	0.921057	0.926811	3.1556	1.58083	1.46067	5.59768	1.96469
ADAMTS8	0.386479	0.346294	0.730745	0.563071	0.503165	0.270404	0.18299	0.111144	0.452831	0.934842	0.195143	0.549423	0.477397	0.277101	0.397466	0.600689	1.05199	0.537915	1.0977	1.34861
ADAMTS9	1.24269	1.96302	2.91613	1.99925	2.3432	2.70589	2.32205	1.40923	2.70192	2.03505	3.68815	4.62056	1.51916	2.66258	1.68475	2.38277	2.76329	3.98274	0.701641	1.36094
ADAMTSL1	0.0805785	0.102397	0.35975	0.159963	0.113235	0.131579	0.0997139	0.212444	1.03771	0.533397	0.14871	0.623753	0.128703	0.13474	0.134493	0.257163	1.29008	0.318088	0.165546	0.124469
ADAMTSL2	0.803057	0.659102	1.58194	0.954376	1.05631	0.931321	0.703143	0.535568	1.03472	2.72779	0.802685	1.04688	0.659531	1.13778	0.59315	1.406	3.80784	1.53852	0.847811	1.28082
ADAMTSL3	14.3042	7.87126	8.06974	18.0221	13.7555	10.485	7.58877	10.5851	8.22743	11.1064	6.78756	13.6007	9.91003	8.57125	7.62066	14.0324	4.17557	8.7362	7.46566	3.90361
ADAMTSL4	10.7781	5.41836	3.71716	3.18086	3.78272	6.05408	1.79985	5.27579	5.18177	4.21814	3.35012	5.20749	3.39394	3.36351	4.78485	2.30951	14.519	6.98532	3.4857	9.64074
ADAMTSL4-AS1	17.3558	13.4408	12.7426	12.629	15.101	29.1027	11.2019	27.0037	17.1196	20.6462	14.5106	18.8382	16.8342	25.5615	23.8907	10.5359	52.3645	34.3206	15.7574	31.4547
ADAMTSL5	0.265218	0.201625	0.337438	0.454935	0.387581	0.3042	0.270928	0.517605	0.232089	0.343843	0.195976	0.276797	0.309722	0.169717	0.166065	0.41929	0.690747	0.324315	0.309352	0.515432
ADAP1	1.73482	3.91025	1.97952	0.798534	0.833766	3.34256	1.5786	1.37262	1.43851	5.22091	2.38603	1.79805	1.1397	1.20832	1.80805	0.764314	3.49006	2.13164	1.18026	5.46055
ADAP2	1.8577	13.438	2.85059	1.60434	0.938548	7.37582	1.13977	1.33087	2.78013	2.79694	2.88982	2.54477	2.35415	2.02023	7.30677	1.2984	3.23078	3.0264	1.12985	2.88462
ADAR	12.8168	21.6866	14.915	16.1781	14.4331	18.1813	15.5763	12.9348	17.2999	20.0839	14.5997	18.1646	16.7475	13.1782	15.937	19.4524	25.7875	17.3942	19.919	25.6584
ADARB1	2.46344	1.65817	3.87022	4.42443	2.80347	2.67941	2.72866	3.18204	3.90365	3.04029	2.69633	4.50685	3.30359	2.0312	3.09213	6.15489	8.04917	2.93718	3.23219	3.07522
ADARB2	0.715334	0.0158276	0.623541	1.009	0.843809	1.09068	0.028653	1.09574	0.149389	0.843549	0.572561	0.748773	1.1205	0.0167737	0.0181596	1.0006	0.437604	0.0023064	1.09644	1.71592
ADAT1	8.71792	8.95738	9.78008	16.6793	13.8973	9.33711	9.54937	8.09535	6.69761	12.0707	9.61175	9.25654	9.11586	8.42249	6.77689	12.743	8.71341	10.9323	8.4605	10.7251
ADAT2	6.35514	5.25974	9.93201	11.9621	11.346	8.41858	9.70211	6.90521	6.05668	8.35277	9.15236	7.33641	7.92425	9.77916	8.45695	6.40572	7.8562	9.20228	10.0027	6.57342
[truncated: 32,836 more rows]
